# Supplementary material for: 2-[(4-Methyl­phen­yl)sulfan­yl]aniline
Source: Acta Crystallogr Sect E Struct Rep Online. 2011 Jan 26;67(Pt 2):o489. doi: 10.1107/S1600536811002820 (PMC3051706; doi:10.1107/S1600536811002820)
Supplement: Supplementary file 2 [file e-67-0o489-Isup2.hkl]

# 
# h,k,l, Fc-squared, Fo-squared, sigma(Fo-squared) and status flag 
# 
data_I
_shelx_title ' aa018_s in P4(2)/n' 
_shelx_refln_list_code          4 
_shelx_F_calc_maximum      173.14 
_exptl_crystal_F_000       912.00 
_reflns_d_resolution_high  0.7570 
 
loop_ 
 _symmetry_equiv_pos_as_xyz 
 'x, y, z' 
 '-x+1/2, -y+1/2, z' 
 '-y, x+1/2, z+1/2' 
 'y+1/2, -x, z+1/2' 
 '-x, -y, -z' 
 'x-1/2, y-1/2, -z' 
 'y, -x-1/2, -z-1/2' 
 '-y-1/2, x, -z-1/2' 
 
_cell_length_a    17.8881 
_cell_length_b    17.8881 
_cell_length_c     7.2129 
_cell_angle_alpha  90.000 
_cell_angle_beta   90.000 
_cell_angle_gamma  90.000 
 
_shelx_F_squared_multiplier     1.000 
 
loop_ 
 _refln_index_h 
 _refln_index_k 
 _refln_index_l 
 _refln_F_squared_calc 
 _refln_F_squared_meas 
 _refln_F_squared_sigma 
 _refln_observed_status 
  -1   3   0     3621.92     3147.54    229.16 o 
   1   3   0      301.73      280.20      6.79 o 
   3   3   0        0.10        9.53      5.80 o 
  -2   4   0    22151.14    20888.36    378.29 o 
   0   4   0       83.08       76.86      3.60 o 
   2   4   0    29976.29    30076.39    382.31 o 
  -3   5   0    16166.11    15168.87    104.50 o 
   1   5   0      226.49      223.53      6.05 o 
   3   5   0     2435.31     2444.49     43.94 o 
   5   5   0        7.61        4.62      4.67 o 
  -4   6   0    12340.73    12033.82     60.43 o 
  -2   6   0     1114.65     1083.31      8.05 o 
   0   6   0       30.01       30.60      3.29 o 
   2   6   0      613.39      632.58     10.22 o 
   4   6   0      101.44       67.26      9.66 o 
   6   6   0     6299.37     6147.24     45.45 o 
  -5   7   0     1121.43     1214.89     23.11 o 
  -3   7   0        5.63       10.81      5.52 o 
   1   7   0     4173.36     3895.34     19.99 o 
   3   7   0     5146.91     5398.21    127.57 o 
   5   7   0     3448.94     4002.97     31.83 o 
   7   7   0      928.50      806.84     25.15 o 
  -6   8   0     5885.95     5983.66     79.87 o 
  -4   8   0      676.70      688.77      5.70 o 
  -2   8   0     1078.15      987.18     12.25 o 
   0   8   0     5038.95     5259.11     16.22 o 
   2   8   0     1944.23     2037.63     13.86 o 
   4   8   0       38.87       62.16      8.61 o 
   6   8   0      109.85      116.91      6.58 o 
   8   8   0     3918.51     3671.43     82.41 o 
  -7   9   0     4727.30     4529.37     44.86 o 
  -5   9   0      343.90      449.35      5.57 o 
  -3   9   0      673.10      713.67     16.27 o 
  -1   9   0     1625.75     1715.55     11.00 o 
   1   9   0     1410.58     1382.15     10.17 o 
   3   9   0     2277.76     2332.34     21.44 o 
   5   9   0      727.12      807.52     25.95 o 
   7   9   0       33.50       32.35     18.05 o 
   9   9   0     3959.45     3569.24     83.67 o 
  -8  10   0     1455.09     1412.47     34.36 o 
  -6  10   0       19.04       23.79      3.44 o 
  -4  10   0      340.92      342.38      8.57 o 
  -2  10   0     4131.41     3609.58     34.75 o 
   0  10   0     1824.07     1761.16     12.19 o 
   2  10   0      942.30     1041.93      9.30 o 
   4  10   0        7.92       26.52      3.80 o 
   6  10   0      653.32      661.28     10.90 o 
   8  10   0      478.48      346.95     24.04 o 
  10  10   0     1234.02     1102.71     50.28 o 
  -9  11   0     1095.75      948.64     52.77 o 
  -7  11   0     1655.45     1500.10     22.16 o 
  -5  11   0     2149.25     2136.53     28.10 o 
  -3  11   0        2.14        4.04      2.87 o 
  -1  11   0     3418.18     3588.13     16.73 o 
   1  11   0     2437.93     2579.05     14.11 o 
   3  11   0      880.49      798.99      9.08 o 
   5  11   0     1226.18     1028.01     10.54 o 
   7  11   0       59.37       57.99      4.94 o 
   9  11   0       37.80       55.19     16.95 o 
  11  11   0      150.23      142.88      6.20 o 
 -10  12   0      146.74      136.88      8.16 o 
  -8  12   0        5.15       -4.26     10.28 o 
  -6  12   0       20.48       30.48     11.47 o 
  -4  12   0      147.19      118.07     10.68 o 
  -2  12   0     1958.52     1859.41     65.28 o 
   0  12   0      206.16      190.97      7.69 o 
   2  12   0     1006.33      973.01     15.17 o 
   4  12   0       98.77       93.30     19.58 o 
   6  12   0       26.57       26.54      4.55 o 
   8  12   0      668.89      666.73     10.85 o 
  10  12   0      258.56      221.87      5.67 o 
  12  12   0      238.95      147.55     16.06 o 
 -11  13   0      479.94      459.28     10.65 o 
  -9  13   0      169.70      141.71      8.16 o 
  -7  13   0      106.91      107.03     23.74 o 
  -5  13   0        1.66       46.91     23.21 o 
  -3  13   0     1098.12      994.85     28.65 o 
  -1  13   0      425.66      384.95     27.12 o 
   1  13   0     1547.26     1663.00     13.37 o 
   3  13   0      549.54      472.44      8.84 o 
   5  13   0     1266.90     1165.73     19.25 o 
   7  13   0       16.28       11.54      4.70 o 
   9  13   0       70.66       53.92      4.03 o 
  11  13   0      117.57       86.11      9.30 o 
  13  13   0     1259.05     1253.27     11.33 o 
 -12  14   0      165.43      160.39      9.47 o 
 -10  14   0       86.94       76.82      8.20 o 
  -8  14   0      405.53      372.07      9.82 o 
  -6  14   0      579.07      564.93     23.39 o 
  -4  14   0      147.44      113.68     15.67 o 
  -2  14   0      101.16      105.43      7.51 o 
   0  14   0       21.24        2.02     11.53 o 
   2  14   0      275.41      228.13     13.64 o 
   4  14   0      556.76      495.98     14.95 o 
   6  14   0       13.53        8.43      4.96 o 
   8  14   0      817.77      663.91      9.83 o 
  10  14   0       67.03       70.83     21.00 o 
  12  14   0       30.90       45.47     10.30 o 
 -13  15   0     1387.87     1215.78     24.55 o 
 -11  15   0      464.64      426.25     19.45 o 
  -9  15   0      121.06      127.34     36.06 o 
  -7  15   0        0.43       -2.67      5.35 o 
  -5  15   0       11.75       -1.10     20.32 o 
  -3  15   0     2953.04     2694.05    130.40 o 
  -1  15   0      775.67      746.23     24.42 o 
   1  15   0       91.57       94.35     13.50 o 
   3  15   0      288.98      246.19     14.07 o 
   5  15   0       78.85       80.72     12.45 o 
   7  15   0        0.23        2.94     11.40 o 
   9  15   0      100.03      124.65     12.58 o 
  11  15   0        6.71       28.19     10.44 o 
  13  15   0       17.69       13.20     10.04 o 
  15  15   0      155.26      172.53     20.61 o 
 -14  16   0        0.60       -8.42     16.84 o 
 -12  16   0       13.03       20.30     17.49 o 
 -10  16   0      230.09      214.67      8.57 o 
  -8  16   0      487.31      473.24     15.00 o 
  -6  16   0      433.42      422.28      9.42 o 
  -4  16   0      294.46      247.84     14.69 o 
  -2  16   0      648.02      622.95     30.21 o 
   0  16   0       45.13       31.85     14.62 o 
   2  16   0      258.68      224.57     14.34 o 
   4  16   0     1113.03     1050.66     19.16 o 
   6  16   0      358.08      323.23     15.30 o 
   8  16   0      618.76      499.40     15.83 o 
  10  16   0        0.14        2.41     10.83 o 
  12  16   0       58.90      113.34     12.58 o 
  14  16   0       97.60       37.53     18.68 o 
  16  16   0        3.52       -6.40     17.41 o 
 -15  17   0       11.82        7.06     17.63 o 
 -13  17   0      234.44      172.49     18.63 o 
 -11  17   0       69.32       83.83     18.63 o 
  -9  17   0        1.67       -2.73      5.46 o 
  -7  17   0      108.90       88.67     16.64 o 
  -5  17   0        0.76        4.45     11.01 o 
  -3  17   0     1632.44     1542.78     33.56 o 
  -1  17   0      392.20      360.18     15.70 o 
   1  17   0        5.92       12.63     13.20 o 
   3  17   0      110.74      127.37     14.64 o 
   5  17   0       11.92       51.82     13.64 o 
   7  17   0     1014.35      937.41     19.55 o 
   9  17   0      293.22      366.59     15.39 o 
  11  17   0        8.29       45.95     12.19 o 
  15  17   0        1.87       -8.62     17.23 o 
 -14  18   0      156.59      180.25     21.31 o 
 -12  18   0       45.57       79.62     19.07 o 
 -10  18   0        1.62       22.19     16.92 o 
  -8  18   0       87.64      144.47     18.33 o 
  -6  18   0       16.00       16.82     12.21 o 
  -4  18   0       20.66       26.63      7.34 o 
  -2  18   0        0.56        6.35     13.29 o 
   0  18   0      868.77      804.02     25.39 o 
   2  18   0     1020.09      909.65     20.43 o 
   4  18   0     1303.68     1150.10     21.48 o 
   6  18   0      193.66      206.07     15.96 o 
   8  18   0       56.91      105.45     14.91 o 
  10  18   0       68.34      107.73     14.34 o 
  12  18   0       74.41      132.81     13.77 o 
  14  18   0       55.77       -2.46     18.11 o 
 -13  19   0       25.02       69.32     19.38 o 
 -11  19   0      186.49      173.71     18.63 o 
  -9  19   0      269.01      268.55     18.77 o 
  -7  19   0      829.90      722.96     21.83 o 
  -5  19   0       52.93       72.35     17.17 o 
  -3  19   0       80.75      101.98     25.65 o 
  -1  19   0       23.78       33.37     26.94 o 
   1  19   0       36.09       51.59     19.53 o 
   3  19   0       12.88       56.47     15.48 o 
   5  19   0       58.76      127.94     16.57 o 
   7  19   0      322.97      334.06     17.10 o 
   9  19   0      149.09      234.18     15.61 o 
  11  19   0      488.77      465.46     17.06 o 
 -12  20   0       37.82       58.88     19.60 o 
 -10  20   0        2.54       16.09     17.80 o 
  -8  20   0       18.65       56.74     18.20 o 
  -6  20   0      291.07      308.58     18.55 o 
  -4  20   0      236.19      235.01      9.66 o 
  -2  20   0      461.83      427.78     14.75 o 
   0  20   0      916.70      818.27     29.97 o 
   2  20   0       22.45       52.79     30.28 o 
   4  20   0      622.84      615.98     19.73 o 
   6  20   0      161.76      191.78     16.79 o 
   8  20   0      173.08      248.95     16.27 o 
  10  20   0       63.12      151.27     15.65 o 
  12  20   0      194.69      143.81     20.39 o 
  -9  21   0       89.64      123.03     19.99 o 
  -7  21   0      650.27      639.09     22.32 o 
  -5  21   0       55.54      100.98     18.37 o 
  -3  21   0       29.95       27.48     24.77 o 
  -1  21   0        1.08       36.35     26.35 o 
   1  21   0      465.95      492.61     66.10 o 
   3  21   0      689.85      716.87     21.00 o 
   5  21   0      113.64      195.46     17.63 o 
   7  21   0       93.93      178.84     17.10 o 
   9  21   0       42.77      139.43     16.31 o 
  -8  22   0        4.29       38.19     18.90 o 
  -6  22   0       42.71       80.76     19.25 o 
  -4  22   0      277.84      298.10     19.38 o 
  -2  22   0       69.48      114.65     18.63 o 
   0  22   0      171.83      190.39     28.08 o 
   2  22   0       23.56       53.34     34.66 o 
   4  22   0      678.05      726.82     21.79 o 
   6  22   0      873.82      918.38     24.03 o 
   8  22   0      218.53      357.29     18.24 o 
  -5  23   0       80.16      135.39     20.39 o 
  -3  23   0       43.32       93.08     18.90 o 
  -1  23   0        1.30       44.68     18.41 o 
   1  23   0       61.24      118.02     60.99 o 
   3  23   0       10.91      107.37     72.56 o 
   0   1   1     3726.99     2535.09    446.15 o 
   1   1   1     1511.52     1512.82    141.69 o 
  -1   2   1      551.47      535.06     51.64 o 
   0   2   1     9622.86     8977.06    645.06 o 
   1   2   1    11220.94     9902.28    875.59 o 
   2   2   1     3351.30     3423.87     84.28 o 
  -2   3   1    19920.26    20344.04    490.74 o 
  -1   3   1        1.97        7.36      0.94 o 
   0   3   1      535.61      574.90      4.80 o 
   1   3   1     1466.60     1512.95     14.43 o 
   2   3   1    17290.89    17879.92    199.40 o 
   3   3   1      482.25      444.94      9.98 o 
  -3   4   1    12563.87    12016.99    261.79 o 
  -2   4   1    10989.04    11212.44    177.59 o 
  -1   4   1      567.02      616.14     10.26 o 
   0   4   1       54.23       77.99      6.67 o 
   1   4   1     4043.08     4263.53     49.45 o 
   2   4   1     6630.32     6819.88    100.52 o 
   3   4   1     1305.56     1303.68     16.65 o 
   4   4   1     1502.95     1645.90     40.07 o 
  -4   5   1      885.90      824.37     10.82 o 
  -3   5   1       77.98       80.21      4.67 o 
  -2   5   1     6705.78     6845.79    115.00 o 
  -1   5   1       90.52      126.29      4.85 o 
   0   5   1        0.09       -0.71      1.41 o 
   1   5   1       56.61       44.72      3.58 o 
   2   5   1      235.95      174.96      5.00 o 
   3   5   1      610.75      647.73      8.10 o 
   4   5   1      465.01      457.32      9.54 o 
   5   5   1     1600.86     1602.15     16.34 o 
  -5   6   1       15.27       40.25      4.54 o 
  -4   6   1      283.87      280.56      9.21 o 
  -3   6   1      244.29      212.61      6.40 o 
  -2   6   1     1273.81     1237.95     46.45 o 
  -1   6   1     1096.91     1116.83     12.41 o 
   0   6   1      866.80      908.15     11.81 o 
   1   6   1     1256.15     1280.36     13.23 o 
   2   6   1        8.40       15.56      3.10 o 
   3   6   1     2902.93     2779.10     31.08 o 
   4   6   1      105.42       90.30      5.93 o 
   5   6   1     1557.03     1477.31     23.42 o 
   6   6   1     2639.72     2687.42     31.76 o 
  -6   7   1    16732.78    16629.79    251.86 o 
  -5   7   1      446.98      490.25     14.64 o 
  -4   7   1     3404.75     3447.31     57.21 o 
  -3   7   1     1060.70     1104.21     26.11 o 
  -2   7   1     3681.90     3674.07    109.38 o 
  -1   7   1      144.70      144.05      3.50 o 
   0   7   1       27.77       21.10      2.62 o 
   1   7   1      332.77      344.10      8.68 o 
   2   7   1      962.56      968.13      8.81 o 
   3   7   1      188.80      178.38      6.54 o 
   4   7   1     3649.62     3948.68     38.72 o 
   5   7   1      389.50      394.96     17.04 o 
   6   7   1     6404.24     6267.45     85.40 o 
   7   7   1      117.61       96.87     14.10 o 
  -7   8   1     1624.41     1504.71     21.13 o 
  -6   8   1     1792.57     1658.04     31.09 o 
  -5   8   1      664.69      637.33     21.37 o 
  -4   8   1     1735.38     1858.88     38.67 o 
  -3   8   1        8.64        3.81      2.28 o 
  -2   8   1        1.36       -0.40      2.32 o 
  -1   8   1      811.64      789.60     14.46 o 
   0   8   1       21.64       18.06      2.54 o 
   1   8   1     1833.11     1593.87     28.58 o 
   2   8   1      625.89      678.83      7.34 o 
   3   8   1     1630.64     1703.37     10.98 o 
   4   8   1        0.01       11.81      5.19 o 
   5   8   1     1871.22     1833.64     44.64 o 
   6   8   1     1231.08     1192.57     15.50 o 
   7   8   1      681.79      631.63     17.18 o 
   8   8   1      972.28     1008.55     15.87 o 
  -8   9   1      133.25      148.07      7.81 o 
  -7   9   1       49.63       56.45      7.62 o 
  -6   9   1     3286.87     3207.15     51.82 o 
  -5   9   1        0.39        8.13      2.04 o 
  -4   9   1      414.92      334.68     13.83 o 
  -3   9   1        6.25        8.01      1.83 o 
  -2   9   1     2240.84     2294.07     44.24 o 
  -1   9   1      695.31      695.60     14.65 o 
   0   9   1      598.13      603.25     11.75 o 
   1   9   1       29.11       22.11      2.31 o 
   2   9   1      394.22      452.62      4.59 o 
   3   9   1      750.50      871.67      9.59 o 
   4   9   1      425.38      423.46      9.33 o 
   5   9   1        7.58       -0.99      1.99 o 
   6   9   1      448.13      370.61      8.56 o 
   7   9   1       16.62        9.59      7.18 o 
   8   9   1     2800.06     2528.73     39.24 o 
   9   9   1       73.94       85.74      5.58 o 
  -9  10   1      120.60      122.49      9.02 o 
  -8  10   1      528.17      489.99     10.33 o 
  -7  10   1        0.02       -1.68      3.35 o 
  -6  10   1      474.18      450.78     12.41 o 
  -5  10   1      148.11      123.52      9.91 o 
  -4  10   1       35.86       37.22      3.43 o 
  -3  10   1      786.23      666.96     26.25 o 
  -2  10   1      130.33      147.48      8.68 o 
  -1  10   1       11.00       25.92      2.61 o 
   0  10   1       33.90       40.00      2.98 o 
   1  10   1      270.29      253.17      7.57 o 
   2  10   1       27.79       31.92      3.49 o 
   3  10   1     4882.23     4797.85     13.69 o 
   4  10   1       33.61       36.10      5.30 o 
   5  10   1      278.41      292.91      5.55 o 
   6  10   1      127.82      106.37      3.94 o 
   7  10   1      152.59      104.02     14.29 o 
   8  10   1      891.21      808.53     14.21 o 
   9  10   1     1269.10     1178.33     19.74 o 
  10  10   1       36.01       42.29      8.99 o 
 -10  11   1     4438.98     4133.55     74.05 o 
  -9  11   1       44.53       63.70     10.57 o 
  -8  11   1      145.01      148.43     17.97 o 
  -7  11   1       31.75       25.69      7.75 o 
  -6  11   1      192.39      181.00     12.94 o 
  -5  11   1        0.84        5.98      2.53 o 
  -4  11   1      985.78      899.71     25.37 o 
  -3  11   1       95.15       88.22     11.54 o 
  -2  11   1      380.09      388.81     13.55 o 
  -1  11   1        2.48       -0.04      3.13 o 
   0  11   1     3446.00     3331.75     53.88 o 
   1  11   1      423.41      409.82     13.94 o 
   2  11   1      724.07      744.26      8.64 o 
   3  11   1      141.95      141.45      6.55 o 
   4  11   1      479.47      504.86      6.66 o 
   5  11   1      179.69      163.04      4.02 o 
   6  11   1     1495.38     1411.03     16.38 o 
   7  11   1        0.18       -1.66      3.32 o 
   8  11   1       73.84       58.29      7.74 o 
   9  11   1       27.89       14.17      5.65 o 
  10  11   1      326.08      268.20     36.99 o 
  11  11   1        5.11        5.70      8.53 o 
 -11  12   1      588.82      529.37     26.97 o 
 -10  12   1      620.75      544.02     19.95 o 
  -9  12   1      216.00      207.73     26.66 o 
  -8  12   1     1918.47     1825.97     45.05 o 
  -7  12   1     1695.02     1560.05     46.32 o 
  -6  12   1      748.10      674.92     33.18 o 
  -5  12   1     2903.90     2582.23     57.81 o 
  -4  12   1      582.18      580.02     14.89 o 
  -3  12   1      128.17       81.34      7.77 o 
  -2  12   1        3.57       -1.71      3.42 o 
  -1  12   1       57.68       48.38      4.42 o 
   0  12   1      500.06      537.05     10.20 o 
   1  12   1       28.79       64.32      7.99 o 
   2  12   1        0.48        5.60      5.57 o 
   3  12   1      135.91      140.65     10.06 o 
   4  12   1        2.96        4.13      2.71 o 
   5  12   1      253.53      209.86      4.48 o 
   6  12   1       24.69       21.54      2.83 o 
   7  12   1        9.64        5.17      3.52 o 
   8  12   1        8.63        4.43      5.05 o 
   9  12   1      206.38      154.55     13.78 o 
  10  12   1      955.46      758.94     19.31 o 
  11  12   1       80.65       68.87     14.88 o 
  12  12   1       18.95       22.91      5.91 o 
 -12  13   1      203.74      226.27      7.34 o 
 -11  13   1        9.51       28.65     15.61 o 
 -10  13   1     1785.79     1697.47     20.06 o 
  -9  13   1      193.29      183.21     11.01 o 
  -8  13   1      417.95      401.82     18.00 o 
  -7  13   1       41.37       41.98      8.70 o 
  -6  13   1      106.56      128.77      9.58 o 
  -5  13   1        0.26        8.66      5.80 o 
  -4  13   1       16.02       14.57      3.16 o 
  -3  13   1      259.44      214.24     16.55 o 
  -2  13   1      320.62      274.67     13.87 o 
  -1  13   1      178.62      192.36     14.22 o 
   0  13   1      971.35      925.71     19.11 o 
   1  13   1       14.14       29.23      9.76 o 
   2  13   1     2831.04     2769.86     19.46 o 
   3  13   1        7.41       21.25      4.47 o 
   4  13   1     1146.37     1126.65     18.84 o 
   5  13   1        4.03        7.77      4.56 o 
   6  13   1       13.40        5.10      6.46 o 
   7  13   1      288.96      282.17     15.53 o 
   8  13   1      180.65      136.44      5.83 o 
   9  13   1      111.68       98.14     14.70 o 
  10  13   1       53.70       70.74     12.18 o 
  11  13   1        6.27        8.21      7.57 o 
  12  13   1      806.71      731.72      7.56 o 
  13  13   1       26.57       31.40      5.19 o 
 -13  14   1       23.48       25.39     12.28 o 
 -12  14   1      178.56      161.03      8.78 o 
 -11  14   1       18.18       26.69     10.79 o 
 -10  14   1      271.21      258.41      7.19 o 
  -9  14   1        0.03        8.93      5.53 o 
  -8  14   1      167.77      128.48     13.82 o 
  -7  14   1       35.34       38.14      4.12 o 
  -6  14   1      226.04      196.29     16.71 o 
  -5  14   1      795.67      732.56     23.42 o 
  -4  14   1       34.15       31.24      3.86 o 
  -3  14   1      379.50      361.16     12.77 o 
  -2  14   1       18.95       20.30      3.33 o 
  -1  14   1     1416.41     1343.81     39.41 o 
   0  14   1       26.42       52.84      8.92 o 
   1  14   1      426.71      391.80     16.73 o 
   2  14   1        7.72       18.91      4.73 o 
   3  14   1       48.14       65.74      8.33 o 
   4  14   1        8.25       26.20      4.68 o 
   5  14   1     1521.82     1471.53     10.48 o 
   6  14   1      292.50      278.31     12.88 o 
   7  14   1     1059.48      998.97     13.01 o 
   8  14   1      123.84      119.38      5.20 o 
   9  14   1        0.02        2.64      4.31 o 
  10  14   1      132.13      127.08     12.61 o 
  11  14   1      284.91      235.43     14.41 o 
  12  14   1       48.28       77.53     12.24 o 
  13  14   1      286.13      251.82      7.75 o 
  14  14   1      111.02       83.25     33.37 o 
 -14  15   1      716.16      687.54     12.08 o 
 -13  15   1        1.53        8.84     14.01 o 
 -12  15   1       49.35       58.86     25.82 o 
 -11  15   1        3.87       21.03      8.53 o 
 -10  15   1      119.80      128.13      9.16 o 
  -9  15   1       18.67       30.18     13.83 o 
  -8  15   1       41.99       46.54      5.89 o 
  -7  15   1        3.09       -2.20      6.17 o 
  -6  15   1      587.02      536.16     16.04 o 
  -5  15   1       72.48       64.75     12.08 o 
  -4  15   1      151.77      136.22     17.37 o 
  -3  15   1      235.67      217.89     10.74 o 
  -2  15   1      613.00      534.53     13.15 o 
  -1  15   1       24.66       64.32     10.96 o 
   0  15   1     1727.01     1571.14     31.90 o 
   1  15   1      162.11      177.36     17.17 o 
   2  15   1      375.27      317.57     10.80 o 
   3  15   1       15.06       34.13      9.58 o 
   4  15   1      109.54      114.02      6.55 o 
   5  15   1       21.77       31.10      7.27 o 
   6  15   1        2.72        7.18      4.53 o 
   7  15   1      263.89      239.11      5.94 o 
   8  15   1       20.54       42.74      6.27 o 
   9  15   1      140.62      132.97      8.24 o 
  10  15   1      788.78      739.21     12.33 o 
  11  15   1        9.34       28.16      7.56 o 
  12  15   1      287.90      328.66      9.94 o 
  13  15   1       58.90       42.93     10.94 o 
  14  15   1        0.83       -6.32     12.65 o 
  15  15   1       12.27       33.98     16.13 o 
 -15  16   1      120.54      179.98     17.36 o 
 -14  16   1       87.67      115.75     17.49 o 
 -13  16   1      120.29      197.35     17.10 o 
 -12  16   1      387.15      349.64     10.54 o 
 -11  16   1      574.31      563.97     15.41 o 
 -10  16   1        4.14       16.18      6.15 o 
  -9  16   1      540.19      519.32     21.70 o 
  -8  16   1        4.43       11.58      3.74 o 
  -7  16   1       21.11       26.17      5.85 o 
  -6  16   1        6.72        2.44      7.24 o 
  -5  16   1      127.43      100.21     25.96 o 
  -4  16   1     1059.36      972.26     31.07 o 
  -3  16   1      906.39      881.27     17.33 o 
  -2  16   1      462.92      449.47     15.28 o 
  -1  16   1      217.29      195.25      6.34 o 
   0  16   1      276.11      268.24      9.87 o 
   1  16   1      165.94      155.18     12.72 o 
   2  16   1       47.59       62.16      9.46 o 
   3  16   1      251.09      254.74     10.40 o 
   4  16   1       46.97       85.15      9.67 o 
   5  16   1      253.93      225.23     10.42 o 
   6  16   1       36.85       53.03      7.02 o 
   7  16   1      768.18      691.86     13.95 o 
   8  16   1       84.78      110.85     13.28 o 
   9  16   1       51.30      109.45     15.25 o 
  10  16   1       13.46       54.51     19.84 o 
  11  16   1       60.18       79.30     12.16 o 
  12  16   1        1.60       11.31      8.99 o 
  13  16   1       27.23       11.73     15.57 o 
  14  16   1       60.21       72.74     16.22 o 
  15  16   1      130.83      177.27     16.97 o 
  16  16   1        2.07       60.99     17.19 o 
 -16  17   1      199.45      237.38     18.50 o 
 -15  17   1      111.39      182.31     18.02 o 
 -14  17   1      239.07      244.44     17.89 o 
 -13  17   1      132.29      182.26     17.80 o 
 -12  17   1        0.05       35.82     16.40 o 
 -11  17   1      166.82      141.43     10.11 o 
 -10  17   1       35.82       38.32     19.53 o 
  -9  17   1       16.13       21.86      8.09 o 
  -8  17   1       82.93      103.07     17.98 o 
  -7  17   1       31.25       39.72     13.31 o 
  -6  17   1      300.55      266.31      6.60 o 
  -5  17   1        7.94        7.91      6.47 o 
  -4  17   1      515.72      493.69     16.57 o 
  -3  17   1        2.97       25.47      4.56 o 
  -2  17   1      297.23      303.67      8.98 o 
  -1  17   1      113.99      118.75      8.22 o 
   0  17   1        8.52       16.73      4.20 o 
   1  17   1       11.69       22.35      6.00 o 
   2  17   1      120.36      123.44     11.27 o 
   3  17   1      208.64      194.45     17.25 o 
   4  17   1       57.71       87.14     13.99 o 
   5  17   1        2.82       10.40     11.49 o 
   6  17   1      639.30      595.06     31.05 o 
   7  17   1       37.89       99.39     25.71 o 
   8  17   1      408.53      381.43     14.70 o 
   9  17   1       39.18       63.88     14.18 o 
  10  17   1      193.23      222.44     13.45 o 
  11  17   1        0.05       31.36      7.07 o 
  12  17   1      157.48      159.66     18.00 o 
  13  17   1       72.43      115.25     10.90 o 
  14  17   1       26.53       57.48     16.31 o 
  15  17   1        0.77       50.86     16.44 o 
  16  17   1       20.27      105.97     17.71 o 
 -15  18   1       21.34       93.13     19.03 o 
 -14  18   1        0.06       43.67     17.76 o 
 -13  18   1      102.40      145.78     19.29 o 
 -12  18   1        0.69       56.38     17.45 o 
 -11  18   1      337.80      364.79     18.98 o 
 -10  18   1        3.75       14.74     15.65 o 
  -9  18   1      111.63      126.68     18.81 o 
  -8  18   1        3.64        4.35     12.76 o 
  -7  18   1        6.28        2.72     11.26 o 
  -6  18   1       25.99       25.48     15.96 o 
  -5  18   1       18.79       23.69      5.52 o 
  -4  18   1      178.69      153.27      8.10 o 
  -3  18   1       11.37       17.28      3.72 o 
  -2  18   1       50.25       42.68     11.30 o 
  -1  18   1      549.30      530.47     14.36 o 
   0  18   1       75.61      129.48     32.54 o 
   1  18   1      925.23      897.30     14.02 o 
   2  18   1      189.69      251.00     10.44 o 
   3  18   1      122.69      162.58     11.34 o 
   4  18   1       25.78       31.62     17.46 o 
   5  18   1      283.90      235.17     21.67 o 
   6  18   1       12.23       44.23     15.49 o 
   7  18   1      106.34      113.98      8.15 o 
   8  18   1       58.29      119.59     19.48 o 
   9  18   1      315.32      339.85     19.54 o 
  10  18   1       18.22       97.66     23.99 o 
  11  18   1      155.21      215.89     18.88 o 
  12  18   1       23.79       55.69     13.83 o 
  13  18   1        1.64       27.66      9.74 o 
  14  18   1       12.27       58.71     16.18 o 
  15  18   1      143.45      174.77     17.14 o 
 -13  19   1       11.83        0.55     34.44 o 
 -12  19   1        0.05       15.07     36.52 o 
 -11  19   1        6.32       14.87     34.16 o 
 -10  19   1      113.19      149.84     22.27 o 
  -9  19   1       26.73       19.36     26.42 o 
  -8  19   1        0.82        5.93     13.22 o 
  -7  19   1      122.72      118.10     20.87 o 
  -6  19   1      420.72      391.34     10.96 o 
  -5  19   1       31.27       50.16      6.80 o 
  -4  19   1      262.29      252.13     14.03 o 
  -3  19   1        0.84       15.09      7.35 o 
  -2  19   1        0.06       -2.18      4.36 o 
  -1  19   1       59.16       62.66     13.18 o 
   0  19   1        0.01       11.17      9.83 o 
   1  19   1       96.69      143.07     21.24 o 
   2  19   1      356.09      386.10     26.13 o 
   3  19   1      455.79      464.83     25.99 o 
   4  19   1      422.75      435.41     12.73 o 
   5  19   1       28.18       81.51     30.06 o 
   6  19   1      304.27      334.80     26.72 o 
   7  19   1        5.04       79.31     30.32 o 
   8  19   1        8.53       49.29     12.30 o 
   9  19   1       45.81       98.54     18.03 o 
  10  19   1        1.33       52.05      9.59 o 
  11  19   1       18.26       44.51      9.80 o 
  12  19   1       21.21       70.01     10.93 o 
  13  19   1      206.46      241.19     17.10 o 
 -12  20   1        1.70       11.08     21.53 o 
 -11  20   1      151.18      172.48     14.75 o 
 -10  20   1        2.43       15.14     22.73 o 
  -9  20   1       15.47       40.69     26.33 o 
  -8  20   1      112.67      144.08     19.18 o 
  -7  20   1      157.37      158.49     16.76 o 
  -6  20   1        8.95       40.13     11.37 o 
  -5  20   1        5.99        8.44      6.52 o 
  -4  20   1        7.21        6.77      7.87 o 
  -3  20   1       27.95       29.40      7.86 o 
  -2  20   1       27.99       17.67      6.98 o 
  -1  20   1       14.18       38.74     13.13 o 
   0  20   1      262.91      241.45     18.32 o 
   1  20   1        1.46       40.63     13.73 o 
   2  20   1      163.34      160.15     22.90 o 
   3  20   1        5.92       26.41     11.26 o 
   4  20   1       72.93      113.09     12.13 o 
   5  20   1      113.16      145.12     12.04 o 
   6  20   1       27.24      113.53     32.09 o 
   7  20   1        0.25       39.08     11.55 o 
   8  20   1        5.58       44.31      9.65 o 
   9  20   1      280.80      339.64     26.29 o 
  10  20   1        0.04      139.00     56.43 o 
  11  20   1      409.02      468.88     18.41 o 
  12  20   1        0.01       62.65     14.25 o 
 -10  21   1        4.67       30.54     30.06 o 
  -9  21   1       43.62       75.90     17.12 o 
  -8  21   1        0.81       32.77     35.34 o 
  -7  21   1       30.10       58.46     27.32 o 
  -6  21   1       65.03       80.79     13.50 o 
  -5  21   1       82.76       90.03     18.29 o 
  -4  21   1       11.68       21.38     13.88 o 
  -3  21   1        6.46       11.66     12.04 o 
  -2  21   1       37.64       39.34     15.67 o 
  -1  21   1       75.23      103.64     25.49 o 
   0  21   1       78.05       91.66     16.17 o 
   1  21   1        3.30       11.26      8.14 o 
   2  21   1        0.87       15.63     19.66 o 
   3  21   1        0.62       25.26     14.45 o 
   4  21   1      104.75      141.63     20.30 o 
   5  21   1       38.02      131.26     55.49 o 
   6  21   1      211.45      300.81     38.74 o 
   7  21   1        9.56      119.81     52.20 o 
   8  21   1        4.37      105.25     54.87 o 
   9  21   1       25.50      167.51     51.76 o 
  10  21   1      120.06      192.66     17.06 o 
  -8  22   1        8.64       69.11     29.88 o 
  -7  22   1      203.55      220.18     24.60 o 
  -6  22   1        0.25       59.95     16.90 o 
  -5  22   1      141.35      195.58     14.36 o 
  -4  22   1       38.12       70.03     13.18 o 
  -3  22   1        9.55       15.53      9.84 o 
  -2  22   1       23.86       48.19     21.58 o 
  -1  22   1       98.17      119.56     27.36 o 
   0  22   1      104.47      132.83     26.81 o 
   1  22   1      273.04      252.14     23.14 o 
   2  22   1       31.73       75.68     24.84 o 
   3  22   1       20.95       67.42     26.85 o 
   4  22   1       76.75      137.56     35.40 o 
   5  22   1      169.69      241.88     24.35 o 
   6  22   1       26.16      160.41     37.60 o 
   7  22   1        7.40      129.76     66.01 o 
   8  22   1       14.55      168.88     74.05 o 
  -4  23   1       11.88       44.87     13.46 o 
  -3  23   1       58.30      118.54     38.98 o 
  -2  23   1      127.25      202.90     27.40 o 
  -1  23   1       63.20      108.63     26.06 o 
   0  23   1      152.24      175.55     24.32 o 
   1  23   1       55.15      104.70     28.46 o 
   2  23   1        2.38       41.70     26.08 o 
   3  23   1        4.18       36.88     21.89 o 
   4  23   1        0.45       46.35     26.92 o 
   0   0   2    14194.57    15881.51    145.59 o 
   0   1   2     1627.70     1743.53      7.38 o 
   1   1   2     1112.83     1048.92      4.57 o 
  -1   2   2     1860.06     2014.96      9.93 o 
   0   2   2      852.59      855.51      3.03 o 
   1   2   2      829.22      873.60      3.62 o 
   2   2   2      410.78      472.50      2.81 o 
  -2   3   2      162.02      144.16      1.89 o 
  -1   3   2     5617.67     6027.39     42.53 o 
   0   3   2       86.87       78.62      2.07 o 
   1   3   2     2085.15     2197.20      9.51 o 
   2   3   2       66.17       75.66      2.56 o 
   3   3   2       30.02       37.12      1.43 o 
  -3   4   2     1343.40     1483.47     13.41 o 
  -2   4   2      535.95      505.24      4.43 o 
  -1   4   2       13.63       15.57      1.22 o 
   0   4   2      697.18      788.86      4.85 o 
   1   4   2        2.74        2.47      1.10 o 
   2   4   2      274.54      325.21      3.43 o 
   3   4   2     1159.71     1218.96     13.87 o 
   4   4   2     2520.47     2428.03     23.52 o 
  -4   5   2      223.27      287.45      3.12 o 
  -3   5   2     3155.53     3462.23     52.95 o 
  -2   5   2     3707.03     3984.17     46.63 o 
  -1   5   2     6627.01     6907.37     49.03 o 
   0   5   2      104.97      103.78      2.74 o 
   1   5   2     2324.34     2407.33     14.44 o 
   2   5   2      384.90      424.52      3.79 o 
   3   5   2      284.66      358.64      5.01 o 
   4   5   2       24.95       19.98      1.85 o 
   5   5   2       83.65       82.25      4.75 o 
  -5   6   2     2212.09     2258.18     42.47 o 
  -4   6   2     2219.29     2457.98     48.98 o 
  -3   6   2       63.97       59.91      4.81 o 
  -2   6   2     3272.41     3564.24     36.77 o 
  -1   6   2     1680.27     1922.45     12.53 o 
   0   6   2      564.86      644.47      4.75 o 
   1   6   2        7.60        7.15      1.28 o 
   2   6   2       21.22       20.78      2.48 o 
   3   6   2       48.50       53.90      1.83 o 
   4   6   2     2051.25     2118.53     28.74 o 
   5   6   2      528.77      604.72      9.67 o 
   6   6   2      381.44      372.51      5.15 o 
  -6   7   2       31.54       37.62      4.12 o 
  -5   7   2      387.29      415.11     10.64 o 
  -4   7   2      394.44      472.93     10.70 o 
  -3   7   2      264.60      307.10      6.50 o 
  -2   7   2       39.51       38.10      2.31 o 
  -1   7   2     3306.36     3440.47     36.59 o 
   0   7   2      827.04      831.00     13.91 o 
   1   7   2     1519.82     1520.51      8.38 o 
   2   7   2       24.59        9.12      2.43 o 
   3   7   2     1060.51     1021.55     11.75 o 
   4   7   2      161.32      141.88      3.91 o 
   5   7   2      118.33      117.92      3.38 o 
   6   7   2       27.86       41.61      3.05 o 
   7   7   2       65.37       49.93      5.13 o 
  -7   8   2      160.44      122.34      7.05 o 
  -6   8   2       91.68      113.06      7.72 o 
  -5   8   2      963.23      971.81     17.40 o 
  -4   8   2       82.16      106.41      3.97 o 
  -3   8   2      566.81      543.15      4.71 o 
  -2   8   2      565.57      593.37     10.71 o 
  -1   8   2      660.51      621.98      6.93 o 
   0   8   2      117.46       78.81      4.38 o 
   1   8   2       18.68       28.52      2.38 o 
   2   8   2     1600.48     1671.54     17.32 o 
   3   8   2      648.56      690.48      8.20 o 
   4   8   2     2274.73     2161.28     20.26 o 
   5   8   2       25.09       29.05      3.51 o 
   6   8   2     1298.92     1287.12     22.25 o 
   7   8   2      260.47      250.70      5.77 o 
   8   8   2       40.63       24.42      4.96 o 
  -8   9   2      194.03      208.86      6.46 o 
  -7   9   2     2303.32     2278.74     52.07 o 
  -6   9   2      484.51      452.01     21.51 o 
  -5   9   2     2406.82     2298.19     66.80 o 
  -4   9   2       14.13       13.18      3.20 o 
  -3   9   2       10.88        6.57      2.67 o 
  -2   9   2     1185.19     1195.90     14.32 o 
  -1   9   2      659.54      728.51     10.73 o 
   0   9   2     1870.40     1979.18     27.86 o 
   1   9   2      429.58      493.04      9.07 o 
   2   9   2     2613.13     2693.70     25.72 o 
   3   9   2      842.95      884.80      7.65 o 
   4   9   2      219.37      200.39      6.14 o 
   5   9   2      877.96      810.12     10.11 o 
   6   9   2      295.26      253.64      8.04 o 
   7   9   2        4.23        7.56      4.55 o 
   8   9   2       21.04       14.32      3.83 o 
   9   9   2     4008.47     3644.78     36.41 o 
  -9  10   2     2408.36     2311.23     62.73 o 
  -8  10   2      105.51      139.25      8.50 o 
  -7  10   2       22.28       23.54      3.92 o 
  -6  10   2      535.03      462.48     33.22 o 
  -5  10   2      770.19      730.97     35.35 o 
  -4  10   2      254.79      276.63      5.91 o 
  -3  10   2       17.13       31.82      7.79 o 
  -2  10   2     2736.64     2556.61     85.29 o 
  -1  10   2       67.50       62.29      8.53 o 
   0  10   2     2694.46     2677.04     28.46 o 
   1  10   2      175.89      208.48      9.29 o 
   2  10   2      797.46      879.12      6.42 o 
   3  10   2      335.09      324.37      4.14 o 
   4  10   2        0.04       -1.48      2.97 o 
   5  10   2       44.96       45.88      4.52 o 
   6  10   2       40.96       55.36      8.67 o 
   7  10   2      214.37      189.00      6.14 o 
   8  10   2      896.59      880.99     20.66 o 
   9  10   2     1826.84     1735.30     41.34 o 
  10  10   2      946.99      868.67     28.29 o 
 -10  11   2       23.78       28.18      9.98 o 
  -9  11   2       12.68       25.34      4.11 o 
  -8  11   2      710.02      682.55     24.37 o 
  -7  11   2      208.32      208.64      8.17 o 
  -6  11   2        0.20        5.04      5.28 o 
  -5  11   2     3770.86     3701.68    175.77 o 
  -4  11   2      265.73      290.55      8.54 o 
  -3  11   2       10.06        4.14      3.76 o 
  -2  11   2       21.99       16.19      3.73 o 
  -1  11   2      293.79      252.91      8.51 o 
   0  11   2       12.04       21.71      3.81 o 
   1  11   2      148.71      146.00      4.58 o 
   2  11   2        2.78        2.13      3.51 o 
   3  11   2      970.30      894.17     10.63 o 
   4  11   2      261.85      242.59      5.69 o 
   5  11   2     2033.20     1932.48      9.55 o 
   6  11   2      163.45      176.49      7.10 o 
   7  11   2        6.00       26.63      8.21 o 
   8  11   2      317.78      291.62     23.36 o 
   9  11   2        2.13        7.75      8.32 o 
  10  11   2      411.43      425.09     11.85 o 
  11  11   2        5.76       19.04      8.72 o 
 -11  12   2       25.06       45.95      6.48 o 
 -10  12   2      108.78      109.22     32.86 o 
  -9  12   2      277.11      273.41     16.00 o 
  -8  12   2        0.08        1.17      7.18 o 
  -7  12   2      109.33       94.60     18.50 o 
  -6  12   2     1062.04     1013.46     50.01 o 
  -5  12   2       54.05       59.92      6.12 o 
  -4  12   2      148.41      165.36      6.10 o 
  -3  12   2       35.40       23.87      2.85 o 
  -2  12   2      649.88      584.23     15.11 o 
  -1  12   2        2.77       -1.88      3.77 o 
   0  12   2      490.00      437.40     27.25 o 
   1  12   2      652.31      626.06     10.17 o 
   2  12   2       14.29       18.17      2.75 o 
   3  12   2      150.45      167.17      5.90 o 
   4  12   2       47.72       73.78      5.74 o 
   5  12   2        0.04       20.77      6.03 o 
   6  12   2     1557.89     1528.14      9.60 o 
   7  12   2      975.51      925.96     20.01 o 
   8  12   2     1422.78     1339.54     16.38 o 
   9  12   2       73.98       65.68      7.94 o 
  10  12   2      239.19      233.57     13.38 o 
  11  12   2      105.99      116.49     11.12 o 
  12  12   2      369.59      386.51     10.51 o 
 -12  13   2       39.71       58.56     24.64 o 
 -11  13   2        1.37       -3.00      5.99 o 
 -10  13   2       81.73       66.95      8.11 o 
  -9  13   2       46.52       51.31      5.59 o 
  -8  13   2      183.13      115.67     11.93 o 
  -7  13   2       89.71       95.48     24.75 o 
  -6  13   2     1450.94     1339.89     71.71 o 
  -5  13   2      206.64      182.90     16.70 o 
  -4  13   2     1038.72     1025.20     18.12 o 
  -3  13   2     1002.73      887.57     28.77 o 
  -2  13   2      227.60      208.37     12.56 o 
  -1  13   2      381.35      342.68      7.03 o 
   0  13   2        1.21       -1.55      4.03 o 
   1  13   2        4.60       12.06      5.50 o 
   2  13   2      616.19      593.77      9.74 o 
   3  13   2      897.39      888.64      7.71 o 
   4  13   2      118.69      149.47     11.21 o 
   5  13   2     1079.36     1005.81     16.16 o 
   6  13   2     2195.96     2146.81     19.81 o 
   7  13   2       66.39      118.20     14.48 o 
   8  13   2       12.95       23.38      3.40 o 
   9  13   2       19.70       29.33      5.95 o 
  10  13   2        0.63       12.58      4.36 o 
  11  13   2       14.49       54.76     15.00 o 
  12  13   2       56.26       67.98     35.27 o 
  13  13   2     1326.25     1221.70     48.21 o 
 -13  14   2      179.26      214.49     40.97 o 
 -12  14   2      623.66      525.98     45.73 o 
 -11  14   2      116.18      115.32      9.38 o 
 -10  14   2       97.90      112.71     16.97 o 
  -9  14   2      186.05      171.29     11.88 o 
  -8  14   2       52.06       29.17     13.83 o 
  -7  14   2      289.54      278.48     35.97 o 
  -6  14   2        0.56       11.08     15.83 o 
  -5  14   2      313.43      295.79     17.79 o 
  -4  14   2       20.82       28.83      4.80 o 
  -3  14   2        7.37        8.81      3.09 o 
  -2  14   2        7.14        6.00      4.39 o 
  -1  14   2      119.71      117.19      6.63 o 
   0  14   2        4.06        3.31      4.33 o 
   1  14   2       17.48       18.93      4.24 o 
   2  14   2     1966.67     1821.06     54.28 o 
   3  14   2        2.70       29.49      9.38 o 
   4  14   2      590.76      569.35     16.72 o 
   5  14   2      539.45      573.47     19.38 o 
   6  14   2      256.75      288.52     13.54 o 
   7  14   2       65.39       65.15      4.05 o 
   8  14   2       14.73       21.91      5.61 o 
   9  14   2        1.27        6.24      4.52 o 
  10  14   2       58.80       93.80     12.26 o 
  11  14   2      228.84      229.82     23.51 o 
  12  14   2       19.37       45.32     21.03 o 
  13  14   2      274.22      333.41     46.98 o 
  14  14   2      153.26      167.60     43.98 o 
 -14  15   2        6.47       41.50     19.75 o 
 -13  15   2      237.72      261.47     38.32 o 
 -12  15   2      549.18      468.59     25.85 o 
 -11  15   2      554.72      518.78     39.79 o 
 -10  15   2        8.21       18.76     19.71 o 
  -9  15   2      916.12      806.89     36.33 o 
  -8  15   2       42.28       50.34     13.94 o 
  -7  15   2      203.37      200.10     29.09 o 
  -6  15   2        5.48        9.90      8.16 o 
  -5  15   2        0.05        1.74      9.82 o 
  -4  15   2       22.11       26.20      6.76 o 
  -3  15   2      414.34      369.36     12.46 o 
  -2  15   2       16.92       31.92      4.83 o 
  -1  15   2     1747.70     1589.96     34.69 o 
   0  15   2       57.79       81.07     13.42 o 
   1  15   2      116.97      117.36      8.33 o 
   2  15   2       91.05      105.14      6.23 o 
   3  15   2       85.36      111.40     12.30 o 
   4  15   2       38.97       76.89     14.25 o 
   5  15   2       58.65       75.44     12.18 o 
   6  15   2      923.49      898.04     14.39 o 
   7  15   2        1.09       23.76      6.22 o 
   8  15   2       11.36       23.09      9.25 o 
   9  15   2      126.26      135.82     10.60 o 
  10  15   2       26.76       70.59     18.62 o 
  11  15   2      114.76      137.80     20.92 o 
  12  15   2      109.56      122.38     28.88 o 
  13  15   2       12.40       42.91     25.74 o 
  14  15   2        2.19       27.64     19.51 o 
  15  15   2      122.11      158.63     36.61 o 
 -15  16   2      105.73      216.20     17.49 o 
 -14  16   2       86.23       90.21     39.20 o 
 -13  16   2      113.14      118.44     14.36 o 
 -12  16   2       64.56       67.84     27.84 o 
 -11  16   2        0.43        3.42      6.78 o 
 -10  16   2       45.06       48.91     22.43 o 
  -9  16   2       18.71       37.08     18.28 o 
  -8  16   2     1480.29     1401.83     61.76 o 
  -7  16   2        4.80       34.90     13.81 o 
  -6  16   2      120.49      117.79     15.90 o 
  -5  16   2        7.82        0.25      8.57 o 
  -4  16   2        0.54       -2.91      5.82 o 
  -3  16   2      103.81       96.48     10.36 o 
  -2  16   2      561.99      506.24     12.15 o 
  -1  16   2       80.48      117.87     25.39 o 
   0  16   2      221.86      194.66     15.55 o 
   1  16   2       33.72       52.56     13.94 o 
   2  16   2     1217.79     1139.60     28.32 o 
   3  16   2      166.41      172.62     16.91 o 
   4  16   2      256.43      276.64     16.24 o 
   5  16   2       31.41       99.71     15.76 o 
   6  16   2       38.41       68.46     14.22 o 
   7  16   2      134.53      134.08      9.82 o 
   8  16   2       24.33       61.28      9.13 o 
   9  16   2      119.53      151.78     15.97 o 
  10  16   2        0.61       16.00     12.17 o 
  11  16   2      492.52      428.76     27.60 o 
  12  16   2      321.83      325.03     22.06 o 
  13  16   2        0.71       18.77     17.24 o 
  14  16   2      120.81      174.23     42.49 o 
  15  16   2       32.35      133.25     16.44 o 
  16  16   2       31.41      185.07     17.98 o 
 -15  17   2      137.41      282.41     18.98 o 
 -14  17   2       26.79      130.44     18.50 o 
 -13  17   2       13.39       51.72     28.87 o 
 -12  17   2       48.64       61.39     30.19 o 
 -11  17   2      103.90      100.66     29.53 o 
 -10  17   2      117.83      136.86     33.59 o 
  -9  17   2       23.02       29.02     21.24 o 
  -8  17   2       56.84       74.27     30.47 o 
  -7  17   2       55.96       79.66     15.28 o 
  -6  17   2        2.12       12.02      5.52 o 
  -5  17   2       20.27       27.69     12.14 o 
  -4  17   2       19.41        6.51     10.75 o 
  -3  17   2      126.72      125.98     19.49 o 
  -2  17   2      808.14      744.04     25.94 o 
  -1  17   2      126.23      166.74     12.46 o 
   0  17   2       17.88       25.91      9.21 o 
   1  17   2        4.99        3.56     12.31 o 
   2  17   2      417.49      413.35     15.07 o 
   3  17   2        8.08       21.03     11.30 o 
   4  17   2       73.91      134.78     25.15 o 
   5  17   2        4.71       23.63     14.98 o 
   6  17   2        4.11       34.45     11.86 o 
   7  17   2      398.58      419.32     17.93 o 
   8  17   2      105.91      147.75     20.94 o 
   9  17   2      520.71      529.70     18.43 o 
  10  17   2      111.42      187.74     24.50 o 
  11  17   2        0.47        3.89      6.84 o 
  12  17   2       22.22       48.17     18.59 o 
  13  17   2        7.10       23.65     18.73 o 
  14  17   2        0.25      131.45     16.13 o 
  15  17   2       10.75      163.06     17.23 o 
 -14  18   2      107.07      243.25     19.12 o 
 -13  18   2       31.60       91.86     17.84 o 
 -12  18   2        2.75       56.12     17.06 o 
 -11  18   2       24.72       38.68     28.41 o 
 -10  18   2        2.43        2.90     18.31 o 
  -9  18   2        0.63        4.49     18.96 o 
  -8  18   2        2.69       22.39     15.25 o 
  -7  18   2      104.73      120.25     23.51 o 
  -6  18   2      105.25      117.21     21.13 o 
  -5  18   2       76.59      109.74     14.80 o 
  -4  18   2       88.48       85.97     18.75 o 
  -3  18   2        0.34        7.93      8.69 o 
  -2  18   2      196.48      193.17     15.42 o 
  -1  18   2      154.37      182.10     25.81 o 
   0  18   2      617.67      543.04     34.92 o 
   1  18   2       30.97       97.46     23.46 o 
   2  18   2      470.23      437.28     10.37 o 
   3  18   2      104.09      118.83     12.31 o 
   4  18   2       16.59       -1.09      9.77 o 
   5  18   2        0.14       -2.99     12.82 o 
   6  18   2       97.71      111.38     10.40 o 
   7  18   2       23.85      116.02     29.03 o 
   8  18   2      105.29      174.48     17.11 o 
   9  18   2        2.75      120.31     24.49 o 
  10  18   2       29.79      123.86     29.42 o 
  11  18   2       55.12      113.40     33.05 o 
  12  18   2       30.73       91.26     34.14 o 
  13  18   2       13.40       68.50     38.69 o 
  14  18   2      229.26      388.95     18.28 o 
 -13  19   2      139.64      273.15     19.12 o 
 -12  19   2       74.43      142.85     17.67 o 
 -11  19   2        2.50       65.94     17.76 o 
 -10  19   2       31.43       54.44     33.32 o 
  -9  19   2      175.94      154.08     35.82 o 
  -8  19   2        8.38       20.22     32.09 o 
  -7  19   2      280.97      211.96     44.96 o 
  -6  19   2       60.50       97.65     48.34 o 
  -5  19   2      414.19      366.74     20.43 o 
  -4  19   2       20.76       56.78     23.15 o 
  -3  19   2      218.70      214.32     19.80 o 
  -2  19   2        8.71       19.88      7.80 o 
  -1  19   2        0.74        3.37     14.66 o 
   0  19   2       22.27       45.53     16.75 o 
   1  19   2        6.14       34.38     14.22 o 
   2  19   2      576.17      531.00     26.97 o 
   3  19   2       85.48      128.82     14.02 o 
   4  19   2       46.92       54.55     13.07 o 
   5  19   2       20.84       28.85      8.46 o 
   6  19   2       69.01      125.97     10.96 o 
   7  19   2      104.75      153.62     11.06 o 
   8  19   2        2.78       37.72     16.95 o 
   9  19   2      164.17      231.24     42.31 o 
  10  19   2      103.64      173.19     16.00 o 
  11  19   2      147.48      188.58     16.18 o 
  12  19   2       81.21      126.19     17.23 o 
  13  19   2        4.48       25.96     14.73 o 
 -11  20   2       40.88      139.47     19.95 o 
 -10  20   2       18.40       63.27     18.11 o 
  -9  20   2        6.73        7.92     40.49 o 
  -8  20   2        2.18       19.59     36.24 o 
  -7  20   2        1.98        8.52     29.77 o 
  -6  20   2        5.17       34.76     36.35 o 
  -5  20   2      115.11      190.92     74.82 o 
  -4  20   2     1134.92     1046.26     34.21 o 
  -3  20   2       13.34      115.97     19.77 o 
  -2  20   2      308.12      321.47     25.08 o 
  -1  20   2       42.68       93.42     34.36 o 
   0  20   2      119.25      125.86     13.81 o 
   1  20   2        0.74       21.93      9.20 o 
   2  20   2      110.30      129.88     15.60 o 
   3  20   2       19.12       37.81     12.60 o 
   4  20   2       20.94       43.88     13.86 o 
   5  20   2      136.62      157.60     18.27 o 
   6  20   2      109.15      153.84     11.67 o 
   7  20   2      150.26      212.66     25.61 o 
   8  20   2      204.78      282.22     30.38 o 
   9  20   2       50.73      185.71     59.13 o 
  10  20   2       34.66       80.89     16.44 o 
  11  20   2        0.36       31.92     14.43 o 
  -9  21   2       38.61      135.39     19.99 o 
  -8  21   2        0.81       29.89     60.16 o 
  -7  21   2      136.77      156.67     22.93 o 
  -6  21   2      120.96      175.90     35.56 o 
  -5  21   2       89.54      132.07     28.00 o 
  -4  21   2       41.39      105.91     28.37 o 
  -3  21   2       32.01       86.81     33.47 o 
  -2  21   2       74.92      113.25     37.71 o 
  -1  21   2      104.47      152.72     20.06 o 
   0  21   2       34.28       65.64     15.10 o 
   1  21   2        6.32       21.40      7.20 o 
   2  21   2        4.33       19.52     17.39 o 
   3  21   2      103.67      146.39     28.35 o 
   4  21   2       51.96       76.78     20.06 o 
   5  21   2        0.01       25.11     14.21 o 
   6  21   2        7.23       71.34     39.83 o 
   7  21   2       14.14      125.28     45.31 o 
   8  21   2        0.51       63.99     32.62 o 
   9  21   2        4.51       24.25     14.73 o 
  -7  22   2        0.15       34.20     72.30 o 
  -6  22   2       40.24      130.04     63.22 o 
  -5  22   2       33.22       64.79     10.68 o 
  -4  22   2      700.86      631.31     40.13 o 
  -3  22   2       30.32      193.91     63.88 o 
  -2  22   2      181.51      200.14     27.02 o 
  -1  22   2        0.77       30.63      9.72 o 
   0  22   2       34.00       37.55      7.86 o 
   1  22   2        0.21       13.41      7.31 o 
   2  22   2        6.67       13.82     14.95 o 
   3  22   2       18.17       53.56     20.85 o 
   4  22   2       36.10       90.41     25.56 o 
   5  22   2       46.77      121.11     30.75 o 
   6  22   2      168.60      217.26     29.50 o 
   7  22   2       97.31      243.10     63.09 o 
  -2  23   2        9.90       24.55     14.74 o 
  -1  23   2        0.59       21.01     12.14 o 
   0  23   2       90.56      102.69     24.05 o 
   1  23   2       51.63       98.02     25.66 o 
   2  23   2        3.20       43.95     23.02 o 
   0   1   3      233.59      244.15      1.89 o 
   1   1   3     4479.54     4920.37     10.07 o 
  -1   2   3       91.59       89.47      3.40 o 
   0   2   3      386.54      436.84      3.04 o 
   1   2   3     3944.88     4428.10     13.27 o 
   2   2   3      221.51      284.73      3.33 o 
  -2   3   3      155.65      212.77      2.40 o 
  -1   3   3        5.63        0.33      1.17 o 
   0   3   3     1243.91     1246.02      4.85 o 
   1   3   3     2132.20     2604.99     11.92 o 
   2   3   3     3339.97     3735.57     19.18 o 
   3   3   3      666.50      655.74      4.15 o 
  -3   4   3      340.23      282.60      4.41 o 
  -2   4   3      894.00      949.13      7.62 o 
  -1   4   3      820.66      845.66      5.61 o 
   0   4   3       58.74       35.61      2.66 o 
   1   4   3      312.44      451.03      2.90 o 
   2   4   3      917.74     1050.79      5.32 o 
   3   4   3      326.84      422.13      6.23 o 
   4   4   3     2304.87     2664.79     21.55 o 
  -4   5   3     1926.96     2017.87     16.79 o 
  -3   5   3     1556.33     1692.56     17.74 o 
  -2   5   3       57.11       66.76      2.14 o 
  -1   5   3        2.16        4.41      1.11 o 
   0   5   3      154.19      206.26      3.26 o 
   1   5   3      133.35      134.76      7.00 o 
   2   5   3     8435.63     9367.82     39.65 o 
   3   5   3     4899.22     5176.16     45.21 o 
   4   5   3       28.74       29.74      5.03 o 
   5   5   3     1351.18     1344.16     27.26 o 
  -5   6   3      221.37      189.57      4.97 o 
  -4   6   3      912.66      919.51     13.50 o 
  -3   6   3     3222.50     3644.78     28.91 o 
  -2   6   3      641.71      712.73      6.33 o 
  -1   6   3       83.34       92.16      5.71 o 
   0   6   3     4770.95     5227.67     31.66 o 
   1   6   3     1192.20     1311.95     22.34 o 
   2   6   3     1471.24     1570.81     12.10 o 
   3   6   3      531.70      511.44      6.01 o 
   4   6   3      285.48      242.72      5.61 o 
   5   6   3       97.40      115.44      4.12 o 
   6   6   3       91.86       82.11      3.65 o 
  -6   7   3      221.60      216.71      4.18 o 
  -5   7   3       99.90       82.83      3.29 o 
  -4   7   3      553.79      498.98      8.54 o 
  -3   7   3       72.76       66.30      2.53 o 
  -2   7   3     2384.90     2417.64     22.24 o 
  -1   7   3     1875.54     2115.39     20.18 o 
   0   7   3        4.95       10.47      1.59 o 
   1   7   3      140.70      139.70      3.44 o 
   2   7   3      649.79      705.54      8.27 o 
   3   7   3      935.96     1065.45      8.92 o 
   4   7   3      623.70      722.79      7.53 o 
   5   7   3      885.29      782.54      9.98 o 
   6   7   3      991.68      948.96      7.81 o 
   7   7   3      335.65      371.97     12.04 o 
  -7   8   3      339.88      335.19      6.17 o 
  -6   8   3      908.18      853.91     14.52 o 
  -5   8   3      261.40      272.69      5.58 o 
  -4   8   3       76.25       87.34      8.92 o 
  -3   8   3       93.95       91.80      7.64 o 
  -2   8   3      345.50      354.24      6.01 o 
  -1   8   3       45.88       69.42      2.67 o 
   0   8   3      537.33      563.61      5.31 o 
   1   8   3     1850.64     1766.93     10.58 o 
   2   8   3        0.72       -0.79      1.59 o 
   3   8   3       40.30       36.03      2.78 o 
   4   8   3      395.22      377.05      8.88 o 
   5   8   3      204.04      203.71      7.15 o 
   6   8   3      144.52      151.93      6.99 o 
   7   8   3        0.20        4.81      4.49 o 
   8   8   3      992.43      969.67     45.40 o 
  -8   9   3      668.95      627.86      5.90 o 
  -7   9   3      360.40      326.37      5.56 o 
  -6   9   3      347.02      326.44      6.31 o 
  -5   9   3      106.03      106.99      4.66 o 
  -4   9   3      496.40      483.54      9.75 o 
  -3   9   3       36.24       25.99      3.43 o 
  -2   9   3     2738.69     2886.49     54.70 o 
  -1   9   3     1975.39     2013.70     33.98 o 
   0   9   3      461.79      497.42      9.38 o 
   1   9   3       70.86       54.05      2.99 o 
   2   9   3      221.70      232.04      3.26 o 
   3   9   3       82.52       70.18      5.64 o 
   4   9   3        1.50        0.39      2.28 o 
   5   9   3       85.35       91.83      8.05 o 
   6   9   3     4258.36     4068.20     66.54 o 
   7   9   3      135.76      141.74     20.26 o 
   8   9   3      629.06      622.00     18.41 o 
   9   9   3      175.25      159.33      8.29 o 
  -9  10   3       57.16       57.80      4.58 o 
  -8  10   3      126.00      128.26      8.79 o 
  -7  10   3     1149.84     1037.01     18.24 o 
  -6  10   3       29.02       37.95      3.89 o 
  -5  10   3      127.27      111.14      9.71 o 
  -4  10   3      196.00      171.42      5.03 o 
  -3  10   3      425.88      359.13      8.43 o 
  -2  10   3        0.52        1.46      3.41 o 
  -1  10   3      222.51      230.79      5.64 o 
   0  10   3       35.88       39.26      2.65 o 
   1  10   3        1.31        3.14      3.71 o 
   2  10   3      655.63      702.13      9.02 o 
   3  10   3       28.74       26.52      2.45 o 
   4  10   3     2565.59     2473.59     20.34 o 
   5  10   3       94.00      107.83     12.92 o 
   6  10   3      103.15      117.25      9.08 o 
   7  10   3        0.26       -1.98      3.96 o 
   8  10   3       11.75        2.36      4.12 o 
   9  10   3      286.20      247.50      6.56 o 
  10  10   3        3.64        6.83      7.39 o 
 -10  11   3        3.27       -2.43      6.97 o 
  -9  11   3        8.62        2.64      5.61 o 
  -8  11   3       24.60       23.35      3.90 o 
  -7  11   3        0.01       -1.82      3.64 o 
  -6  11   3       80.39       69.35      5.82 o 
  -5  11   3       43.98       57.11      4.49 o 
  -4  11   3      652.94      630.59     14.39 o 
  -3  11   3      847.30      875.42     16.87 o 
  -2  11   3      124.00      121.37      7.48 o 
  -1  11   3      876.87      858.42     16.08 o 
   0  11   3      346.09      312.06      7.95 o 
   1  11   3       77.85       71.67      8.94 o 
   2  11   3      599.87      577.51      7.49 o 
   3  11   3       38.01       54.94      7.04 o 
   4  11   3       36.66       46.70      6.36 o 
   5  11   3      345.82      336.66     10.04 o 
   6  11   3     1742.64     1627.24     18.26 o 
   7  11   3      511.16      493.98     13.41 o 
   8  11   3        0.07        0.35      3.79 o 
   9  11   3       98.53      111.41      9.15 o 
  10  11   3       66.07       81.00     17.44 o 
  11  11   3       57.64       82.04     26.31 o 
 -11  12   3      178.62      155.00     24.14 o 
 -10  12   3       99.74       84.82      9.79 o 
  -9  12   3      146.42      148.09      8.73 o 
  -8  12   3      516.95      472.72     20.60 o 
  -7  12   3      332.02      288.98     11.70 o 
  -6  12   3      114.63      115.64      5.27 o 
  -5  12   3      557.36      524.68      9.70 o 
  -4  12   3       50.66       57.27      6.28 o 
  -3  12   3      568.06      512.30     14.59 o 
  -2  12   3       88.21       92.22     10.67 o 
  -1  12   3       24.91       24.69      2.94 o 
   0  12   3      165.77      157.13      8.39 o 
   1  12   3        6.78        7.53      4.15 o 
   2  12   3      894.12      816.30     13.72 o 
   3  12   3       53.95       71.08      7.30 o 
   4  12   3     1242.90     1202.48     14.00 o 
   5  12   3      993.10      940.93     17.51 o 
   6  12   3      102.20      101.95      5.99 o 
   7  12   3      327.01      303.59      9.69 o 
   8  12   3      331.04      320.44      9.72 o 
   9  12   3        0.79       13.54      5.29 o 
  10  12   3        7.68        8.93      4.69 o 
  11  12   3      198.31      176.83     20.42 o 
  12  12   3        1.80        3.40     19.60 o 
 -12  13   3       11.40       23.93     12.69 o 
 -11  13   3       21.15       20.32     10.37 o 
 -10  13   3      437.51      406.54     14.38 o 
  -9  13   3      128.28      109.61      5.34 o 
  -8  13   3      264.47      266.20     13.19 o 
  -7  13   3       54.90       72.14     13.07 o 
  -6  13   3       73.85      100.25      9.43 o 
  -5  13   3      265.16      244.59      9.23 o 
  -4  13   3      237.86      222.55      6.94 o 
  -3  13   3      170.96      179.65      6.58 o 
  -2  13   3      359.79      332.62     13.67 o 
  -1  13   3      420.28      372.55     10.09 o 
   0  13   3       44.50       36.70      5.12 o 
   1  13   3      261.95      249.66     21.18 o 
   2  13   3     3438.69     3246.64     38.19 o 
   3  13   3      125.28      193.00      8.44 o 
   4  13   3       12.60       19.29      3.91 o 
   5  13   3        1.32        5.43      3.37 o 
   6  13   3        7.94       16.57      4.07 o 
   7  13   3      476.76      461.79      9.63 o 
   8  13   3        3.95       24.75      6.87 o 
   9  13   3       56.71       82.68      6.35 o 
  10  13   3      202.04      222.89     13.13 o 
  11  13   3      298.82      291.72     40.53 o 
  12  13   3      186.23      187.41     28.43 o 
  13  13   3        8.90       14.72      7.09 o 
 -13  14   3       10.48       17.07     18.83 o 
 -12  14   3      143.05      142.83     29.73 o 
 -11  14   3       23.44       15.74     14.34 o 
 -10  14   3      104.43      105.11     33.94 o 
  -9  14   3        3.17       22.54      6.23 o 
  -8  14   3        4.51       19.86      8.04 o 
  -7  14   3      104.63      101.07      9.70 o 
  -6  14   3        0.90        6.93      8.42 o 
  -5  14   3      523.52      516.64     12.66 o 
  -4  14   3        2.33        9.46      4.80 o 
  -3  14   3        0.91       -2.31      4.63 o 
  -2  14   3      202.83      186.06      8.65 o 
  -1  14   3        0.04        3.34      3.07 o 
   0  14   3      490.99      462.51     18.55 o 
   1  14   3      162.51      173.37     10.98 o 
   2  14   3     1145.17     1125.52     24.84 o 
   3  14   3      543.93      623.28     19.60 o 
   4  14   3       10.38       43.43     12.00 o 
   5  14   3      567.35      531.67     12.52 o 
   6  14   3       36.63       62.72     12.74 o 
   7  14   3       64.50       79.96     10.81 o 
   8  14   3       67.30       97.53      7.88 o 
   9  14   3      194.53      206.90     14.99 o 
  10  14   3       24.26       52.50     12.16 o 
  11  14   3       71.64       91.77     20.83 o 
  12  14   3      145.31      170.03     38.93 o 
  13  14   3       12.26       43.95     29.16 o 
  14  14   3      172.89      204.70     65.02 o 
 -14  15   3        2.41       33.48     39.04 o 
 -13  15   3       73.84       84.69     42.75 o 
 -12  15   3      114.65       97.89     25.47 o 
 -11  15   3      160.97      135.84     23.30 o 
 -10  15   3        2.82       -3.86     12.82 o 
  -9  15   3       90.79      102.00     30.36 o 
  -8  15   3      129.46      144.90      7.47 o 
  -7  15   3      342.74      343.85      9.61 o 
  -6  15   3        2.99        9.04      4.14 o 
  -5  15   3       29.07       40.09     10.85 o 
  -4  15   3        6.80        6.69     10.35 o 
  -3  15   3        3.17        0.70      6.49 o 
  -2  15   3        7.37        5.13      4.89 o 
  -1  15   3        5.42       -2.49      5.76 o 
   0  15   3      365.28      334.75     13.76 o 
   1  15   3       22.69       86.68     20.23 o 
   2  15   3     1334.49     1271.30     18.92 o 
   3  15   3      675.91      696.81      7.75 o 
   4  15   3       60.42      105.95     21.30 o 
   5  15   3        5.70       13.27      6.67 o 
   6  15   3       45.92       76.94     12.74 o 
   7  15   3       65.36       75.84      8.89 o 
   8  15   3      157.80      157.80     19.82 o 
   9  15   3      124.61      151.93     17.89 o 
  10  15   3      423.21      426.38     22.05 o 
  11  15   3       36.08       85.37     33.59 o 
  12  15   3      193.37      225.53     43.36 o 
  13  15   3        3.85       11.27      8.86 o 
  14  15   3       48.61      105.58     54.35 o 
  15  15   3        7.92      101.18     75.81 o 
 -15  16   3       65.98      136.41     73.22 o 
 -14  16   3       77.42      115.42     57.20 o 
 -13  16   3       50.62       81.95     49.63 o 
 -12  16   3      109.04      129.56     27.49 o 
 -11  16   3      269.38      241.86     27.89 o 
 -10  16   3       33.33       39.88     24.93 o 
  -9  16   3      128.63      117.93     30.12 o 
  -8  16   3       14.37       15.71     22.27 o 
  -7  16   3        5.06       23.69      5.85 o 
  -6  16   3       41.56       43.75      4.99 o 
  -5  16   3        8.82        3.77      7.21 o 
  -4  16   3       56.42       60.39     14.05 o 
  -3  16   3      141.66      144.42     31.96 o 
  -2  16   3     1147.07     1049.20     42.44 o 
  -1  16   3      209.34      226.35     23.64 o 
   0  16   3      219.20      239.47     29.57 o 
   1  16   3      571.86      550.50     36.13 o 
   2  16   3      522.03      551.66     60.53 o 
   3  16   3      937.57      875.09     52.31 o 
   4  16   3      344.60      398.07     23.95 o 
   5  16   3       44.19      105.40     23.20 o 
   6  16   3       62.10      111.85     17.64 o 
   7  16   3      358.76      365.20     16.87 o 
   8  16   3      104.68      161.91     22.20 o 
   9  16   3       14.53       61.88     22.71 o 
  10  16   3      145.24      185.95     30.77 o 
  11  16   3        0.52       61.05     37.01 o 
  12  16   3        0.03       33.52     37.31 o 
  13  16   3      125.61      182.56     68.27 o 
  14  16   3       67.83      144.19     68.49 o 
  15  16   3      331.25      407.15     87.49 o 
 -14  17   3       88.34      126.50     57.85 o 
 -13  17   3       30.54       63.39     57.57 o 
 -12  17   3       63.60       99.67     57.11 o 
 -11  17   3        5.97       22.78     21.53 o 
 -10  17   3        3.12        2.81     22.65 o 
  -9  17   3       77.59       91.84     40.80 o 
  -8  17   3        0.41       18.17     31.92 o 
  -7  17   3      388.17      365.57     28.73 o 
  -6  17   3       93.23      138.83     16.30 o 
  -5  17   3      125.92      129.23     21.91 o 
  -4  17   3        2.26       -0.36     10.33 o 
  -3  17   3        3.36       31.65     18.85 o 
  -2  17   3      688.50      676.89     33.82 o 
  -1  17   3       20.00       51.43     32.86 o 
   0  17   3      173.48      166.57     21.57 o 
   1  17   3      157.01      200.78     32.25 o 
   2  17   3       28.87       62.59     25.58 o 
   3  17   3      768.27      733.37     32.40 o 
   4  17   3        4.22       47.09     10.72 o 
   5  17   3      110.28      112.67     15.05 o 
   6  17   3      288.61      275.41     11.20 o 
   7  17   3       38.81       68.53     12.47 o 
   8  17   3       14.70       69.02     25.01 o 
   9  17   3        2.76       87.77     33.39 o 
  10  17   3       20.26      100.04     49.35 o 
  11  17   3        2.48       86.27     50.78 o 
  12  17   3        0.03        5.24     10.76 o 
  13  17   3       94.38      159.09     67.61 o 
  14  17   3       16.28      164.84    107.46 o 
 -13  18   3       27.22       96.06     69.03 o 
 -12  18   3       33.51       91.56     68.60 o 
 -11  18   3      270.65      281.88     83.31 o 
 -10  18   3       16.15       39.53     33.19 o 
  -9  18   3      203.07      211.63     45.69 o 
  -8  18   3        5.41        3.60     31.57 o 
  -7  18   3        5.98        4.06     21.57 o 
  -6  18   3        6.75       24.63     10.24 o 
  -5  18   3       10.96       30.59     12.63 o 
  -4  18   3        2.73       16.09      9.20 o 
  -3  18   3        0.05       12.10     13.85 o 
  -2  18   3      819.76      818.31     88.90 o 
  -1  18   3      963.24      985.59     68.40 o 
   0  18   3       72.68      212.47     16.70 o 
   1  18   3      183.79      217.22     18.00 o 
   2  18   3      113.68      151.29     12.93 o 
   3  18   3      159.84      166.07     14.59 o 
   4  18   3       53.31       77.45      9.13 o 
   5  18   3        7.96        9.93      6.58 o 
   6  18   3        8.94       28.51     10.39 o 
   7  18   3       17.90       19.96      8.70 o 
   8  18   3      211.05      216.55     22.48 o 
   9  18   3      112.49      140.55     17.67 o 
  10  18   3      104.49      114.00     23.59 o 
  11  18   3        1.19        9.26      7.69 o 
  12  18   3       34.87       44.04     17.80 o 
  13  18   3      101.55       84.66     11.40 o 
 -11  19   3       69.06      108.54     57.66 o 
 -10  19   3       10.00       48.71     55.81 o 
  -9  19   3       13.17       16.95     35.93 o 
  -8  19   3       10.86       28.20     40.36 o 
  -7  19   3        0.01       11.12     32.71 o 
  -6  19   3       28.81       25.04     29.07 o 
  -5  19   3       22.99       20.59     18.41 o 
  -4  19   3      109.22      108.39     25.01 o 
  -3  19   3        0.55       21.65      7.70 o 
  -2  19   3      105.06      133.77     17.56 o 
  -1  19   3       33.89       72.33     37.05 o 
   0  19   3       27.11       63.65     30.01 o 
   1  19   3       57.37       84.06     34.66 o 
   2  19   3       89.12      107.16     13.29 o 
   3  19   3       58.72       76.16     12.79 o 
   4  19   3       13.61       34.09      8.22 o 
   5  19   3        0.01       16.76      8.29 o 
   6  19   3      525.10      494.97     20.64 o 
   7  19   3        6.53       51.56     14.42 o 
   8  19   3        7.25       65.39     27.75 o 
   9  19   3       18.96       37.74     15.92 o 
  10  19   3        0.95       15.06      8.00 o 
  11  19   3        0.49        3.94      9.40 o 
 -10  20   3      120.99      155.60     70.83 o 
  -9  20   3        0.11        5.88     38.15 o 
  -8  20   3       57.40      108.89     63.86 o 
  -7  20   3       57.20       95.88     65.18 o 
  -6  20   3      296.40      270.81     55.75 o 
  -5  20   3       24.46       52.88     24.86 o 
  -4  20   3       18.76       32.72     16.00 o 
  -3  20   3       12.16       45.69     18.81 o 
  -2  20   3      326.11      360.51     41.89 o 
  -1  20   3      533.28      518.88     34.20 o 
   0  20   3      253.42      281.00     32.60 o 
   1  20   3       16.85       31.56      7.30 o 
   2  20   3       58.37       85.93     20.06 o 
   3  20   3        0.13        8.96      7.17 o 
   4  20   3        6.79       17.61      7.06 o 
   5  20   3      140.81      151.56     15.12 o 
   6  20   3        0.36       42.72     17.11 o 
   7  20   3       76.08      134.83     27.59 o 
   8  20   3        6.50       26.57      8.94 o 
   9  20   3      206.48      206.95     17.32 o 
  10  20   3        3.24       45.03     15.52 o 
  -7  21   3       26.75       59.11     65.33 o 
  -6  21   3       88.82      150.64     78.72 o 
  -5  21   3      203.67      252.59     56.06 o 
  -4  21   3       81.29      131.90     55.24 o 
  -3  21   3      179.94      213.35     25.06 o 
  -2  21   3        9.64       57.87     12.78 o 
  -1  21   3      157.36      173.79     19.19 o 
   0  21   3       24.12       59.91     22.41 o 
   1  21   3       12.70       36.03     23.99 o 
   2  21   3       38.84       68.01     19.97 o 
   3  21   3       17.04       33.11     10.72 o 
   4  21   3       39.99       62.95     13.44 o 
   5  21   3       52.28       99.55     21.65 o 
   6  21   3        0.10       71.69     19.14 o 
   7  21   3       66.06      155.49     26.42 o 
  -4  22   3       36.24      211.03     20.74 o 
  -3  22   3        4.16       18.07     20.73 o 
  -2  22   3        0.92       28.37     17.08 o 
  -1  22   3      202.21      221.35     33.86 o 
   0  22   3      171.25      210.89     11.98 o 
   1  22   3        3.39       22.75      8.29 o 
   2  22   3       24.17       30.02      7.85 o 
   3  22   3       33.52       56.96     12.81 o 
   4  22   3        6.73       83.12     12.76 o 
   0   0   4     2970.61     3165.64     26.32 o 
   0   1   4       33.73       56.69      1.73 o 
   1   1   4     1218.70     1406.05      4.42 o 
  -1   2   4      219.49      305.82      2.82 o 
   0   2   4      484.29      487.71      2.87 o 
   1   2   4     1172.66     1056.36      3.85 o 
   2   2   4      216.83      215.92      2.98 o 
  -2   3   4     1842.05     1931.77      8.01 o 
  -1   3   4     2041.67     2345.34      9.04 o 
   0   3   4       33.40       58.06      1.79 o 
   1   3   4       95.41       86.73      2.62 o 
   2   3   4      242.36      290.68      2.73 o 
   3   3   4       99.25      104.43      2.35 o 
  -3   4   4        3.99        5.17      1.37 o 
  -2   4   4      318.08      380.16      4.19 o 
  -1   4   4     1020.52     1099.83      7.02 o 
   0   4   4        5.42        0.86      1.34 o 
   1   4   4      300.69      260.71      2.66 o 
   2   4   4      131.71      144.05      2.57 o 
   3   4   4     1576.33     1700.08      8.96 o 
   4   4   4      152.29      138.47      2.70 o 
  -4   5   4      209.14      207.46      5.46 o 
  -3   5   4     1087.58     1074.56      9.33 o 
  -2   5   4     1041.16     1110.14      6.15 o 
  -1   5   4      133.20      132.08      2.30 o 
   0   5   4      451.48      527.45      3.94 o 
   1   5   4      302.78      359.25      3.35 o 
   2   5   4      271.52      239.23      2.81 o 
   3   5   4       27.53       38.04      2.48 o 
   4   5   4       73.45       80.38      2.87 o 
   5   5   4        4.80        1.78      2.09 o 
  -5   6   4       77.18       89.48      9.44 o 
  -4   6   4      107.49      102.23      3.55 o 
  -3   6   4      499.05      485.77      7.03 o 
  -2   6   4      233.18      266.09      3.74 o 
  -1   6   4      264.47      272.76      2.84 o 
   0   6   4      263.23      300.42      2.98 o 
   1   6   4      363.06      374.49      3.46 o 
   2   6   4       54.34       46.99      2.20 o 
   3   6   4      572.26      538.76      4.11 o 
   4   6   4     1108.29     1040.93     12.22 o 
   5   6   4        2.05       -0.93      2.33 o 
   6   6   4      305.33      311.52      5.59 o 
  -6   7   4      423.68      424.71     10.71 o 
  -5   7   4      297.08      292.56      5.47 o 
  -4   7   4        6.12        6.63      2.32 o 
  -3   7   4       74.82       82.97      3.17 o 
  -2   7   4        2.53        7.58      1.78 o 
  -1   7   4      466.22      498.45      4.94 o 
   0   7   4     1637.54     1711.56     13.79 o 
   1   7   4      159.78      156.34      4.60 o 
   2   7   4      568.40      535.52      8.73 o 
   3   7   4      355.53      371.64      5.77 o 
   4   7   4       19.54       26.18      2.43 o 
   5   7   4      143.41      142.12      3.54 o 
   6   7   4      113.35      109.93      5.91 o 
   7   7   4       53.92       54.01      4.98 o 
  -7   8   4     2494.06     2426.84    109.13 o 
  -6   8   4     1096.36     1050.25     30.56 o 
  -5   8   4     2481.25     2367.56     32.84 o 
  -4   8   4       41.68       51.11      2.95 o 
  -3   8   4     1049.53     1049.42      9.04 o 
  -2   8   4      258.96      232.24      4.52 o 
  -1   8   4      458.78      475.98      6.69 o 
   0   8   4       94.76      132.10      5.73 o 
   1   8   4       96.90      107.06      4.12 o 
   2   8   4       81.44       85.52      5.48 o 
   3   8   4      483.21      515.54      4.37 o 
   4   8   4      117.69      113.45      3.35 o 
   5   8   4      378.97      379.31      5.26 o 
   6   8   4       44.08       57.81      8.29 o 
   7   8   4     1287.13     1216.86     35.82 o 
   8   8   4      924.03      899.93     50.70 o 
  -8   9   4       26.29       34.08     11.41 o 
  -7   9   4     1029.98      998.81     25.91 o 
  -6   9   4      133.11      133.56     11.62 o 
  -5   9   4      429.51      414.55     11.42 o 
  -4   9   4       20.88       28.89      4.05 o 
  -3   9   4        1.71        3.77      3.13 o 
  -2   9   4        1.31        5.02      3.14 o 
  -1   9   4        1.18        8.26      2.13 o 
   0   9   4     1871.70     1910.55     16.62 o 
   1   9   4       60.46       66.55      3.56 o 
   2   9   4      732.73      712.88      7.28 o 
   3   9   4        5.77        2.36      3.27 o 
   4   9   4     2859.91     2849.67     23.33 o 
   5   9   4       54.30       79.44     10.50 o 
   6   9   4        0.01        5.46      5.94 o 
   7   9   4       18.62       30.44      9.60 o 
   8   9   4      274.53      259.36     26.52 o 
   9   9   4     1177.07     1154.27     55.51 o 
  -9  10   4      309.29      309.90     18.62 o 
  -8  10   4      270.21      260.05     24.34 o 
  -7  10   4      186.67      183.63     12.38 o 
  -6  10   4      282.77      273.14      9.51 o 
  -5  10   4      109.25      140.54      9.84 o 
  -4  10   4      127.60      147.25      5.46 o 
  -3  10   4      986.89      964.70     12.41 o 
  -2  10   4       67.32       66.34      5.13 o 
  -1  10   4       44.91       39.49      2.64 o 
   0  10   4      101.13       80.26      4.39 o 
   1  10   4        5.58        0.88      2.46 o 
   2  10   4      130.64      122.39      6.57 o 
   3  10   4        2.83        4.95      4.20 o 
   4  10   4      769.57      754.97     13.66 o 
   5  10   4     1378.32     1370.17     17.93 o 
   6  10   4        0.01        9.51      5.41 o 
   7  10   4     2058.73     1979.97     45.10 o 
   8  10   4      923.63      878.12     35.33 o 
   9  10   4       99.65      137.54     22.39 o 
  10  10   4      289.43      289.72     15.53 o 
 -10  11   4        6.82       14.46     11.40 o 
  -9  11   4        0.75        7.15      7.85 o 
  -8  11   4        8.71        8.70      7.45 o 
  -7  11   4      153.23      159.61     12.23 o 
  -6  11   4      274.79      264.71     17.29 o 
  -5  11   4      374.13      460.67     22.90 o 
  -4  11   4     2073.44     1937.08     36.73 o 
  -3  11   4      111.83      110.89      5.49 o 
  -2  11   4       35.62       39.45      3.76 o 
  -1  11   4       33.43       33.91      2.71 o 
   0  11   4      142.22      124.67      5.47 o 
   1  11   4        6.82        4.86      2.63 o 
   2  11   4       40.82       34.88      4.23 o 
   3  11   4      408.14      399.26      8.30 o 
   4  11   4      448.28      436.35     10.36 o 
   5  11   4      532.98      529.96      8.54 o 
   6  11   4      405.33      364.91     12.10 o 
   7  11   4       14.58       27.03      3.90 o 
   8  11   4      165.28      179.13     15.57 o 
   9  11   4      146.30      154.99     21.42 o 
  10  11   4      663.68      636.74     32.47 o 
  11  11   4       44.20       51.16     24.37 o 
 -11  12   4      684.58      648.19     63.18 o 
 -10  12   4        5.14       15.40     10.54 o 
  -9  12   4      140.42      131.70     13.29 o 
  -8  12   4       89.55       80.72      9.68 o 
  -7  12   4       96.36      111.36      6.47 o 
  -6  12   4       64.46       60.79      8.62 o 
  -5  12   4      154.76      180.77     21.60 o 
  -4  12   4     1785.23     1732.03     38.89 o 
  -3  12   4      714.81      710.18     30.34 o 
  -2  12   4      574.00      548.11     21.24 o 
  -1  12   4     1064.03      999.92     22.85 o 
   0  12   4        0.26        6.75      4.29 o 
   1  12   4      756.88      718.50     10.36 o 
   2  12   4       23.35       45.71      7.67 o 
   3  12   4      388.67      387.59      7.27 o 
   4  12   4      433.94      413.34      8.08 o 
   5  12   4      131.04      130.18      6.34 o 
   6  12   4      143.67      151.43      6.73 o 
   7  12   4       70.07       87.33      9.48 o 
   8  12   4      124.31      131.01      9.68 o 
   9  12   4        3.02       14.97     10.52 o 
  10  12   4      210.06      245.73     25.38 o 
  11  12   4       22.70       41.21     14.91 o 
  12  12   4      168.11      196.11     40.40 o 
 -12  13   4        1.14       33.89     34.24 o 
 -11  13   4       24.77       50.05     18.52 o 
 -10  13   4       72.88       70.03     27.97 o 
  -9  13   4       32.74       40.50     10.66 o 
  -8  13   4       35.40       40.47      5.94 o 
  -7  13   4        0.12        8.35      4.82 o 
  -6  13   4       18.06       36.06      9.26 o 
  -5  13   4      255.28      258.87     19.27 o 
  -4  13   4      654.54      660.90     24.99 o 
  -3  13   4      234.73      238.78     20.15 o 
  -2  13   4       17.46       20.08     10.20 o 
  -1  13   4      138.65      129.23     10.15 o 
   0  13   4      271.90      263.33      9.63 o 
   1  13   4      204.82      201.61      5.38 o 
   2  13   4       40.24       46.71      3.16 o 
   3  13   4       90.05       96.34      4.07 o 
   4  13   4       46.60       65.44      3.61 o 
   5  13   4      601.94      592.83      8.66 o 
   6  13   4      891.96      880.00     23.07 o 
   7  13   4        2.04       20.64      4.72 o 
   8  13   4      475.37      468.66     16.25 o 
   9  13   4       24.46       66.44     15.52 o 
  10  13   4        0.66       26.01     11.23 o 
  11  13   4       42.59      101.77     46.91 o 
  12  13   4      320.30      365.75     62.13 o 
  13  13   4      708.31      742.09     90.76 o 
 -13  14   4      141.87      217.81     73.73 o 
 -12  14   4       90.84      156.29     43.43 o 
 -11  14   4      214.95      219.36     26.99 o 
 -10  14   4      132.05      160.15     33.15 o 
  -9  14   4      316.33      348.47     33.23 o 
  -8  14   4      240.33      249.50     11.55 o 
  -7  14   4        7.74       19.32      5.65 o 
  -6  14   4       94.64       96.49     10.65 o 
  -5  14   4      164.06      158.84      9.58 o 
  -4  14   4       22.21       37.03      7.80 o 
  -3  14   4        0.12        8.97      5.31 o 
  -2  14   4       64.86       71.07     12.05 o 
  -1  14   4      299.06      290.43     22.06 o 
   0  14   4      100.38      130.02     14.90 o 
   1  14   4     2034.13     1864.45     13.21 o 
   2  14   4        0.12        4.92     19.73 o 
   3  14   4      174.24      173.87      6.51 o 
   4  14   4       75.40       74.64      6.28 o 
   5  14   4        9.33       15.24      4.41 o 
   6  14   4       24.39       49.01     13.15 o 
   7  14   4        3.30       11.15      4.71 o 
   8  14   4        6.92       18.20      7.81 o 
   9  14   4      229.37      255.03     21.74 o 
  10  14   4       36.35      105.12     59.17 o 
  11  14   4     1241.76     1250.37     96.79 o 
  12  14   4      688.82      747.61     99.46 o 
  13  14   4      121.96      231.83     68.31 o 
  14  14   4       28.95       59.84     42.64 o 
 -14  15   4       11.70       28.62     31.94 o 
 -13  15   4       64.36      101.49     52.72 o 
 -12  15   4       55.95      125.77     67.39 o 
 -11  15   4      168.00      200.69     51.50 o 
 -10  15   4       48.85       91.29     41.61 o 
  -9  15   4      145.15      192.58     36.81 o 
  -8  15   4       59.42       72.58     26.29 o 
  -7  15   4       86.54       94.83     13.51 o 
  -6  15   4      291.20      280.58     14.67 o 
  -5  15   4       53.84       66.15     10.48 o 
  -4  15   4       93.71       94.80     10.92 o 
  -3  15   4       17.70       17.19      8.50 o 
  -2  15   4       31.50       31.04      9.25 o 
  -1  15   4      233.53      248.72     15.94 o 
   0  15   4       26.50       48.90     10.46 o 
   1  15   4        0.23       20.24      5.82 o 
   2  15   4      114.20      114.34      7.48 o 
   3  15   4       14.46       15.70      5.42 o 
   4  15   4      207.49      192.39      7.50 o 
   5  15   4       84.63       88.24      9.80 o 
   6  15   4      386.85      385.84     17.73 o 
   7  15   4       76.88      104.31     16.54 o 
   8  15   4      206.32      200.43     17.64 o 
   9  15   4       27.31       80.70     34.82 o 
  10  15   4        0.13       65.49     59.23 o 
  11  15   4        2.43        0.83      9.56 o 
  12  15   4       48.13      142.11     72.74 o 
  13  15   4       57.81      149.28     80.46 o 
  14  15   4       82.19      116.59     58.60 o 
  15  15   4        3.67       26.78     28.15 o 
 -14  16   4       84.99      102.20     37.95 o 
 -13  16   4       23.27       49.84     41.94 o 
 -12  16   4      139.94      148.07     61.25 o 
 -11  16   4        1.39        8.08     30.01 o 
 -10  16   4       29.84       56.58     46.76 o 
  -9  16   4        2.09        1.93      8.73 o 
  -8  16   4      579.42      569.37     52.66 o 
  -7  16   4       99.72      135.03     22.87 o 
  -6  16   4        5.61       23.30     11.11 o 
  -5  16   4       24.99       44.98      7.73 o 
  -4  16   4        8.76        7.06      7.08 o 
  -3  16   4       72.33       75.84     12.58 o 
  -2  16   4       42.35       57.27     15.31 o 
  -1  16   4       25.28       54.48     27.16 o 
   0  16   4     1038.43      939.12     54.39 o 
   1  16   4       76.11      138.90     15.61 o 
   2  16   4       74.46       90.91     13.66 o 
   3  16   4      253.14      219.85      7.97 o 
   4  16   4      214.74      190.39      7.86 o 
   5  16   4        0.05        2.63      5.47 o 
   6  16   4       45.68       46.64      6.13 o 
   7  16   4      123.61      108.96      7.39 o 
   8  16   4       32.13       81.51     21.81 o 
   9  16   4       26.67       78.17     30.52 o 
  10  16   4       70.33      144.29     40.77 o 
  11  16   4       51.01      138.42     69.17 o 
  12  16   4      147.78      213.17     68.88 o 
  13  16   4       19.99       99.81     64.43 o 
  14  16   4       27.72       97.37     51.54 o 
 -13  17   4        0.22       11.22     24.38 o 
 -12  17   4       13.16       27.35     23.54 o 
 -11  17   4        3.10        5.85     31.11 o 
 -10  17   4      154.81      196.96     58.69 o 
  -9  17   4      153.92      191.59     60.18 o 
  -8  17   4      149.83      168.68     34.88 o 
  -7  17   4        5.51       20.11     23.81 o 
  -6  17   4       33.76       49.46     16.38 o 
  -5  17   4        0.22       13.55     12.12 o 
  -4  17   4       11.13       20.68      7.43 o 
  -3  17   4        5.19        4.60      5.72 o 
  -2  17   4       25.33       35.98     13.88 o 
  -1  17   4       44.82       61.42     15.35 o 
   0  17   4       44.45       67.25     26.79 o 
   1  17   4       26.00       46.73     20.63 o 
   2  17   4       37.02       50.80     17.60 o 
   3  17   4       86.41       95.27     27.89 o 
   4  17   4       16.44       24.45      5.94 o 
   5  17   4      161.68      152.09      7.88 o 
   6  17   4      241.69      220.81     10.13 o 
   7  17   4      142.81      136.24     10.19 o 
   8  17   4       42.56       48.47     12.48 o 
   9  17   4      262.96      248.31      8.90 o 
  10  17   4       18.22       17.90      8.15 o 
  11  17   4        0.33       -4.58      9.16 o 
  12  17   4       86.88       67.13     10.96 o 
  13  17   4        0.22       -4.87      9.73 o 
 -11  18   4        8.03       10.27     24.64 o 
 -10  18   4        0.01        8.10     30.08 o 
  -9  18   4      106.20      151.25     70.77 o 
  -8  18   4       10.54      101.60     68.88 o 
  -7  18   4      394.47      406.92     69.08 o 
  -6  18   4       82.85      143.65     75.52 o 
  -5  18   4      372.50      396.81     48.78 o 
  -4  18   4      101.90      127.52     45.36 o 
  -3  18   4      325.35      324.34     27.23 o 
  -2  18   4       24.17       58.36     18.90 o 
  -1  18   4      287.83      246.51     29.29 o 
   0  18   4       27.58       36.80      7.91 o 
   1  18   4        0.06       -2.92      7.20 o 
   2  18   4       18.00       31.10      7.83 o 
   3  18   4       76.51       81.56     30.65 o 
   4  18   4      129.30      138.78     17.84 o 
   5  18   4      336.96      334.94     26.05 o 
   6  18   4       20.39       40.80     14.09 o 
   7  18   4      358.86      344.23     15.95 o 
   8  18   4      150.61      154.29     16.14 o 
   9  18   4      128.83      122.62     13.81 o 
  10  18   4       17.78       30.32      8.52 o 
  11  18   4       59.65       48.40     10.61 o 
  -9  19   4       94.62      104.89     42.51 o 
  -8  19   4       10.05       31.22     35.38 o 
  -7  19   4       41.44       82.88     55.64 o 
  -6  19   4        1.72       24.14     22.34 o 
  -5  19   4      186.90      212.74     56.71 o 
  -4  19   4       16.20       29.20     17.14 o 
  -3  19   4        1.75       27.59     20.21 o 
  -2  19   4      102.70      130.43     16.09 o 
  -1  19   4       23.73       25.29      7.92 o 
   0  19   4       92.28      123.66     31.85 o 
   1  19   4       71.61       83.11     31.90 o 
   2  19   4       24.80       40.74     16.31 o 
   3  19   4       10.54       16.07     10.24 o 
   4  19   4        5.27       17.54     14.01 o 
   5  19   4       16.84       28.35     23.13 o 
   6  19   4       80.53       78.57     14.01 o 
   7  19   4       32.86       43.32     10.88 o 
   8  19   4       63.44       84.70     22.87 o 
   9  19   4       40.09       48.38     13.46 o 
  -7  20   4        0.02        8.28     29.20 o 
  -6  20   4        0.01       14.47     36.15 o 
  -5  20   4      282.67      316.10     69.19 o 
  -4  20   4      346.48      371.06     47.22 o 
  -3  20   4       65.19      105.03     32.80 o 
  -2  20   4        2.74       18.16     10.52 o 
  -1  20   4       92.59       92.88     30.69 o 
   0  20   4       50.54       61.85     20.69 o 
   1  20   4       75.87       84.99     40.95 o 
   2  20   4        5.28        7.40      8.10 o 
   3  20   4        3.07       14.68      9.95 o 
   4  20   4        0.58       -4.39     14.94 o 
   5  20   4      195.68      219.44     26.24 o 
   6  20   4       75.72      144.72     13.36 o 
   7  20   4       42.09       98.21     18.72 o 
  -4  21   4        0.63       25.92     20.94 o 
  -3  21   4       40.53       78.24     41.70 o 
  -2  21   4      115.88      143.78     18.06 o 
  -1  21   4        8.07       28.32     12.56 o 
   0  21   4       31.30       46.47     33.12 o 
   1  21   4        0.61       43.14     16.18 o 
   2  21   4      208.61      191.46     19.40 o 
   3  21   4      146.31      190.38     14.03 o 
   4  21   4        2.12       34.43     12.23 o 
   0   1   5      798.94      791.02      4.37 o 
   1   1   5     1239.43     1303.32      4.52 o 
  -1   2   5      281.15      255.52      3.76 o 
   0   2   5       97.14       94.12      4.28 o 
   1   2   5       17.22       23.83      1.95 o 
   2   2   5      216.13      200.77      4.10 o 
  -2   3   5       32.21       35.04      3.02 o 
  -1   3   5       55.46       55.69      2.31 o 
   0   3   5     1670.11     1793.99      6.27 o 
   1   3   5      867.87      888.93      6.74 o 
   2   3   5      879.62      875.64      9.12 o 
   3   3   5       40.47       42.00      3.48 o 
  -3   4   5      179.64      169.91      3.42 o 
  -2   4   5     1392.26     1405.80      9.65 o 
  -1   4   5      146.48      120.64      8.36 o 
   0   4   5     3925.13     3850.31     20.15 o 
   1   4   5      759.45      774.62      8.96 o 
   2   4   5      339.64      348.26      5.23 o 
   3   4   5      102.50      106.15      3.39 o 
   4   4   5      207.47      219.52      6.35 o 
  -4   5   5      505.98      491.25      5.69 o 
  -3   5   5      154.01      147.94      5.48 o 
  -2   5   5        8.10        6.28      4.25 o 
  -1   5   5       99.94       88.53      6.30 o 
   0   5   5        9.45       20.20      5.73 o 
   1   5   5      162.06      163.57      8.08 o 
   2   5   5       96.89       88.86      4.01 o 
   3   5   5     2000.52     2002.94     16.53 o 
   4   5   5       31.23       31.48      3.15 o 
   5   5   5     1208.73     1209.49     19.80 o 
  -5   6   5        4.12        5.48      3.13 o 
  -4   6   5       85.97       83.15      5.91 o 
  -3   6   5        0.42       -1.14      2.27 o 
  -2   6   5      744.66      713.26     11.37 o 
  -1   6   5      313.73      310.10      6.54 o 
   0   6   5      807.59      857.05      7.69 o 
   1   6   5      109.46       94.98      5.30 o 
   2   6   5       81.01       75.46      4.71 o 
   3   6   5      516.20      526.18      7.57 o 
   4   6   5      102.46      104.93      3.43 o 
   5   6   5       18.39       24.69      4.26 o 
   6   6   5      621.94      615.86     16.30 o 
  -6   7   5        3.37        9.21      5.88 o 
  -5   7   5       33.17       40.89      3.55 o 
  -4   7   5      203.50      196.46      4.89 o 
  -3   7   5        4.18        2.86      2.84 o 
  -2   7   5      138.46      135.59      4.31 o 
  -1   7   5      124.43      100.04      5.71 o 
   0   7   5       14.77        9.32      2.23 o 
   1   7   5       14.11        3.70      2.52 o 
   2   7   5       19.09       33.07      6.50 o 
   3   7   5      688.67      678.15      9.06 o 
   4   7   5     1772.27     1673.54     13.64 o 
   5   7   5     1893.51     1886.11     41.42 o 
   6   7   5     1869.07     1799.43     35.25 o 
   7   7   5     1202.94     1230.81     32.88 o 
  -7   8   5        2.15       13.42      4.54 o 
  -6   8   5      304.60      289.82      7.34 o 
  -5   8   5      103.93       82.90      8.80 o 
  -4   8   5      251.05      233.52      8.58 o 
  -3   8   5       55.44       49.58      6.31 o 
  -2   8   5      185.89      194.47      4.80 o 
  -1   8   5       23.74       20.83      2.42 o 
   0   8   5      140.99      137.90      3.39 o 
   1   8   5        9.28        4.52      2.32 o 
   2   8   5      129.73      116.26      8.81 o 
   3   8   5      697.98      664.32     12.73 o 
   4   8   5     1241.27     1186.90     15.54 o 
   5   8   5      134.95      144.98      8.61 o 
   6   8   5       20.36       31.00      4.95 o 
   7   8   5      184.13      173.04      5.98 o 
   8   8   5      255.93      238.33      8.44 o 
  -8   9   5       24.87       21.30     10.78 o 
  -7   9   5       64.25       66.34     11.84 o 
  -6   9   5      358.06      303.93     12.09 o 
  -5   9   5        3.54        9.44      3.57 o 
  -4   9   5        0.01       -1.53      3.06 o 
  -3   9   5      459.19      423.22      5.39 o 
  -2   9   5        5.94       15.23      3.27 o 
  -1   9   5     1124.19     1093.94     18.54 o 
   0   9   5       68.94       60.50      3.88 o 
   1   9   5       65.96       67.03      4.77 o 
   2   9   5        0.02       -1.13      2.26 o 
   3   9   5       28.78       31.70      5.12 o 
   4   9   5       21.47       27.85      4.58 o 
   5   9   5       15.72       20.07      4.27 o 
   6   9   5       49.69       57.86      4.35 o 
   7   9   5       73.12       88.47      8.18 o 
   8   9   5       35.46       38.50      4.52 o 
   9   9   5      116.23      125.79     10.73 o 
  -9  10   5       87.81       92.20     19.21 o 
  -8  10   5      849.52      814.99     48.06 o 
  -7  10   5       11.25       34.56      9.08 o 
  -6  10   5      647.48      654.87     24.64 o 
  -5  10   5        6.17        7.50      5.51 o 
  -4  10   5        7.22       13.10      3.62 o 
  -3  10   5      798.37      732.86     10.80 o 
  -2  10   5      203.35      209.26      5.06 o 
  -1  10   5      157.86      134.51      3.90 o 
   0  10   5       21.40       16.00      2.45 o 
   1  10   5       71.41       65.86      2.96 o 
   2  10   5      138.86      135.61      4.32 o 
   3  10   5       31.45       42.63      3.04 o 
   4  10   5      182.08      180.55      5.28 o 
   5  10   5       34.00       37.89      4.53 o 
   6  10   5       74.68       84.95      5.25 o 
   7  10   5       93.79       97.01      9.66 o 
   8  10   5       32.18       44.86      7.30 o 
   9  10   5       56.49       55.98      9.38 o 
  10  10   5       21.84       26.23      6.93 o 
 -10  11   5      161.49      152.15     18.18 o 
  -9  11   5       19.95       19.85     12.67 o 
  -8  11   5       22.01       33.41     14.29 o 
  -7  11   5       43.62       48.15     18.15 o 
  -6  11   5       74.80       75.89     15.47 o 
  -5  11   5      168.32      187.98     13.09 o 
  -4  11   5      653.14      604.70     18.91 o 
  -3  11   5     1000.24      989.16     19.98 o 
  -2  11   5       34.89       38.53      5.60 o 
  -1  11   5      471.27      470.45      6.83 o 
   0  11   5      398.95      364.61      8.04 o 
   1  11   5      466.43      459.42      4.70 o 
   2  11   5      117.17      121.74      3.51 o 
   3  11   5       10.63       11.02      2.61 o 
   4  11   5       89.19       86.44      4.03 o 
   5  11   5       17.07       25.99      3.91 o 
   6  11   5        0.18        2.38      4.52 o 
   7  11   5      169.78      191.97      6.90 o 
   8  11   5      749.72      661.66     20.29 o 
   9  11   5      937.78      900.62     27.38 o 
  10  11   5      470.35      426.99     23.59 o 
  11  11   5      784.78      759.97     28.08 o 
 -11  12   5       27.52       24.79     11.89 o 
 -10  12   5        3.06       14.32      8.18 o 
  -9  12   5        0.17        3.97     11.09 o 
  -8  12   5      109.38      121.35     27.73 o 
  -7  12   5        4.02       16.21     10.77 o 
  -6  12   5      584.98      588.62     27.44 o 
  -5  12   5       34.65       43.16      7.53 o 
  -4  12   5       28.54       52.80      8.57 o 
  -3  12   5       35.67       44.74     10.37 o 
  -2  12   5       25.39       41.19      3.78 o 
  -1  12   5      193.90      161.02      5.22 o 
   0  12   5       59.35       59.33      5.94 o 
   1  12   5       86.44       98.76      4.84 o 
   2  12   5      333.68      336.32      4.89 o 
   3  12   5       32.17       43.53      3.08 o 
   4  12   5      759.69      738.63     10.91 o 
   5  12   5      238.88      211.72      6.46 o 
   6  12   5       12.62       17.86      5.06 o 
   7  12   5      306.76      273.55     12.86 o 
   8  12   5      235.73      225.09     19.51 o 
   9  12   5       57.36       65.96     12.79 o 
  10  12   5      111.21      112.87     11.31 o 
  11  12   5       25.87       49.94      8.99 o 
  12  12   5      118.18      157.75     28.83 o 
 -12  13   5        0.84       13.15      7.80 o 
 -11  13   5        0.46        8.13     13.09 o 
 -10  13   5       69.67       76.52     30.34 o 
  -9  13   5       44.91       66.28     35.62 o 
  -8  13   5       25.57       34.06     25.30 o 
  -7  13   5      509.90      496.44     34.18 o 
  -6  13   5      211.21      213.52     10.04 o 
  -5  13   5        9.90       35.22      5.99 o 
  -4  13   5       51.92       54.87      9.97 o 
  -3  13   5      442.30      386.24     16.41 o 
  -2  13   5      106.70      101.08     16.25 o 
  -1  13   5      326.20      340.96     13.04 o 
   0  13   5        1.20        5.83      4.43 o 
   1  13   5       40.51       42.35      3.63 o 
   2  13   5      177.14      169.65      4.76 o 
   3  13   5      150.19      148.22      5.71 o 
   4  13   5        0.66        6.15      4.42 o 
   5  13   5        7.29       10.74      4.51 o 
   6  13   5        8.89        5.55      4.02 o 
   7  13   5      102.26      109.14     11.66 o 
   8  13   5       25.73       27.86      7.01 o 
   9  13   5      113.51      117.13     12.14 o 
  10  13   5       28.13       36.39     10.95 o 
  11  13   5      223.12      234.48     21.73 o 
  12  13   5      109.57      127.43     25.98 o 
  13  13   5       28.46       61.95     39.42 o 
 -13  14   5       49.29       99.67     63.29 o 
 -12  14   5      463.44      477.06     54.19 o 
 -11  14   5        0.82       37.94     25.52 o 
 -10  14   5      306.91      329.53     45.14 o 
  -9  14   5        1.14       20.17      8.92 o 
  -8  14   5       29.25       23.63     19.91 o 
  -7  14   5       37.71       55.09     10.80 o 
  -6  14   5       63.42       71.54     11.40 o 
  -5  14   5       24.37       41.11      9.69 o 
  -4  14   5      478.67      461.07     24.60 o 
  -3  14   5       33.08       46.05     15.54 o 
  -2  14   5       25.15       52.70     13.43 o 
  -1  14   5      115.18      106.87      9.07 o 
   0  14   5        6.14       17.69      5.73 o 
   1  14   5      150.36      159.09      6.10 o 
   2  14   5      356.04      318.37      6.44 o 
   3  14   5       49.73       56.13      5.96 o 
   4  14   5      227.43      198.44      8.05 o 
   5  14   5       76.19       82.86      6.90 o 
   6  14   5       80.22       80.68      7.84 o 
   7  14   5       85.52       96.08      9.38 o 
   8  14   5        9.97        1.98      7.30 o 
   9  14   5        7.27       10.22     10.27 o 
  10  14   5       99.86      114.38     22.02 o 
  11  14   5       54.77       86.38     30.90 o 
  12  14   5      184.69      225.59     34.71 o 
  13  14   5       24.24       88.36     52.20 o 
  14  14   5      118.52      130.83     45.16 o 
 -13  15   5        2.05        9.76     27.89 o 
 -12  15   5        0.71        7.87     25.65 o 
 -11  15   5      103.77      143.79     60.16 o 
 -10  15   5        3.21       35.91     22.95 o 
  -9  15   5      473.73      508.91     61.51 o 
  -8  15   5        0.98       31.04      9.47 o 
  -7  15   5      792.71      805.04     56.63 o 
  -6  15   5       70.07      111.22     18.93 o 
  -5  15   5      122.46      142.00     13.84 o 
  -4  15   5       43.53       55.52     17.58 o 
  -3  15   5      271.34      257.24     37.01 o 
  -2  15   5      197.56      201.35     30.41 o 
  -1  15   5       34.45       62.59     22.19 o 
   0  15   5      546.69      497.70     25.93 o 
   1  15   5       88.48      131.44      7.62 o 
   2  15   5      107.78      116.31     11.00 o 
   3  15   5      302.30      299.51      8.55 o 
   4  15   5       96.56       91.44     14.42 o 
   5  15   5      136.22      129.77      7.45 o 
   6  15   5        0.51       -1.61      5.45 o 
   7  15   5        3.31       -2.77      5.54 o 
   8  15   5       13.80       10.55      6.51 o 
   9  15   5      143.88      129.33     15.96 o 
  10  15   5       10.68       24.83     15.87 o 
  11  15   5       14.74       78.23     37.83 o 
  12  15   5      173.94      191.03     55.35 o 
  13  15   5      241.03      272.35     63.42 o 
 -12  16   5        0.92       -1.46     20.37 o 
 -11  16   5       28.02       13.74     25.34 o 
 -10  16   5        1.40        7.39     27.97 o 
  -9  16   5        0.03       17.92     11.14 o 
  -8  16   5       56.56       98.98     40.78 o 
  -7  16   5        5.56       30.83     18.77 o 
  -6  16   5      195.68      205.92     37.88 o 
  -5  16   5        3.60        7.06     17.17 o 
  -4  16   5       93.42      104.71     27.07 o 
  -3  16   5       79.74      119.70     52.00 o 
  -2  16   5      717.89      710.91     68.22 o 
  -1  16   5       20.49      135.70     16.70 o 
   0  16   5      488.07      516.45     49.96 o 
   1  16   5      175.23      199.89     11.41 o 
   2  16   5        3.15       19.61      5.90 o 
   3  16   5       33.79       44.36     12.21 o 
   4  16   5       73.10       73.10     10.50 o 
   5  16   5        2.07        8.77      5.73 o 
   6  16   5       22.02       22.30      6.02 o 
   7  16   5       16.72       14.98      5.99 o 
   8  16   5      337.11      335.16      9.53 o 
   9  16   5       16.58       18.55      7.02 o 
  10  16   5       52.46       50.02      7.69 o 
  11  16   5      145.70      129.26     14.07 o 
  12  16   5      314.52      296.30     16.18 o 
 -10  17   5        0.16        3.31     27.32 o 
  -9  17   5       56.76       82.00     42.81 o 
  -8  17   5        4.66       55.78     40.86 o 
  -7  17   5      172.73      191.25     44.96 o 
  -6  17   5       17.56       36.04     27.71 o 
  -5  17   5       17.39       21.40     13.48 o 
  -4  17   5       91.47      102.16     36.74 o 
  -3  17   5       20.58       34.67     19.03 o 
  -2  17   5      288.99      271.60     25.82 o 
  -1  17   5        0.01       27.34     11.42 o 
   0  17   5       41.43       68.82     21.24 o 
   1  17   5      446.91      468.58     30.52 o 
   2  17   5        0.21       33.85     17.38 o 
   3  17   5      493.94      459.41     10.07 o 
   4  17   5        4.71       28.60      6.22 o 
   5  17   5       66.05       71.75     19.82 o 
   6  17   5       59.43       57.67      9.26 o 
   7  17   5        7.63       12.42      6.34 o 
   8  17   5        0.39       28.94     13.00 o 
   9  17   5       24.15       18.02     10.22 o 
  10  17   5        4.45        8.42     10.26 o 
  -8  18   5      222.45      247.56     55.90 o 
  -7  18   5       27.61       70.01     34.16 o 
  -6  18   5        3.55       15.67     16.99 o 
  -5  18   5        6.33       10.55     13.57 o 
  -4  18   5       28.08       45.48     29.44 o 
  -3  18   5       29.80       46.49     30.43 o 
  -2  18   5       64.92       74.93     23.00 o 
  -1  18   5       45.81       62.10     17.52 o 
   0  18   5        6.61       18.48      9.87 o 
   1  18   5       59.40       71.48     20.80 o 
   2  18   5        2.48       29.49     19.47 o 
   3  18   5       73.29       89.85     43.12 o 
   4  18   5       29.20       43.88     12.25 o 
   5  18   5      228.93      202.06     22.23 o 
   6  18   5       98.60      114.03     34.00 o 
   7  18   5        8.44       25.93     11.18 o 
   8  18   5      553.04      518.20     13.89 o 
  -6  19   5       33.74      113.91     19.20 o 
  -5  19   5       52.68       76.48     40.78 o 
  -4  19   5        4.75       23.77     14.49 o 
  -3  19   5      117.60      119.02     21.22 o 
  -2  19   5        0.00       17.81      8.39 o 
  -1  19   5       86.26      100.29     34.57 o 
   0  19   5        5.38       15.47      8.36 o 
   1  19   5       13.35       12.23      8.24 o 
   2  19   5      151.69      176.65     17.80 o 
   3  19   5       30.71       95.85     18.68 o 
   4  19   5      245.03      270.04     19.12 o 
   5  19   5        6.04       86.24     18.55 o 
   6  19   5       26.31       65.24     18.24 o 
  -2  20   5        3.47        7.89     16.00 o 
  -1  20   5        8.53       49.81     18.33 o 
   0  20   5        0.20       25.43     16.53 o 
   1  20   5       20.19       37.53     16.27 o 
   2  20   5      235.72      255.66     18.94 o 
   0   0   6      508.83      501.37     19.42 o 
   0   1   6      825.90      815.17      7.96 o 
   1   1   6      577.08      611.08      7.00 o 
  -1   2   6       61.35       64.11      6.33 o 
   0   2   6       70.58       79.64      6.44 o 
   1   2   6     4489.04     4584.14     25.26 o 
   2   2   6      121.18      134.85      6.81 o 
  -2   3   6      898.98      893.19      5.80 o 
  -1   3   6       30.90       22.44      3.87 o 
   0   3   6       10.17        3.69      3.35 o 
   1   3   6      296.79      294.89     12.95 o 
   2   3   6     1031.26     1026.13      8.90 o 
   3   3   6      407.32      385.28      5.33 o 
  -3   4   6      776.62      752.82      9.33 o 
  -2   4   6       51.73       50.06      3.36 o 
  -1   4   6       27.78       28.71      3.29 o 
   0   4   6        0.10       -0.73      2.38 o 
   1   4   6      504.81      522.32      5.15 o 
   2   4   6      589.52      544.58      6.04 o 
   3   4   6      613.90      607.97      7.58 o 
   4   4   6      549.57      543.02      5.38 o 
  -4   5   6      284.81      302.47      7.71 o 
  -3   5   6      444.38      469.66      9.05 o 
  -2   5   6       26.82       36.58      3.25 o 
  -1   5   6      574.31      534.54      7.05 o 
   0   5   6      275.80      272.67      6.69 o 
   1   5   6     1058.47     1010.24     10.92 o 
   2   5   6     1048.10      986.71     10.44 o 
   3   5   6      169.37      184.89      4.75 o 
   4   5   6      181.14      193.58      5.65 o 
   5   5   6        0.00       -0.60      2.47 o 
  -5   6   6      279.17      266.18      4.56 o 
  -4   6   6        0.06       13.77      4.38 o 
  -3   6   6     1986.91     1930.88     19.61 o 
  -2   6   6      996.02      949.53     14.03 o 
  -1   6   6       15.46       25.43      4.20 o 
   0   6   6      364.11      354.90      5.82 o 
   1   6   6      837.31      823.53     10.54 o 
   2   6   6       91.54       94.56      3.96 o 
   3   6   6      208.41      193.86      6.77 o 
   4   6   6      153.65      137.14      4.03 o 
   5   6   6      221.82      212.61      5.65 o 
   6   6   6        0.13       -1.75      3.49 o 
  -6   7   6       12.86       16.54      4.60 o 
  -5   7   6       12.49        2.33      3.68 o 
  -4   7   6       48.69       45.75      5.28 o 
  -3   7   6       74.20       86.01      8.52 o 
  -2   7   6      278.89      275.91     15.73 o 
  -1   7   6       82.26       78.01      7.10 o 
   0   7   6      348.53      343.74     10.01 o 
   1   7   6      207.04      203.01      6.34 o 
   2   7   6      509.17      491.02      9.56 o 
   3   7   6       11.31       17.55      2.86 o 
   4   7   6       26.81       39.22      5.02 o 
   5   7   6        0.31        2.28      4.20 o 
   6   7   6      189.65      145.09      7.11 o 
   7   7   6        0.02       -1.61      4.37 o 
  -7   8   6        1.07       -2.35      4.69 o 
  -6   8   6       23.89       19.43      5.61 o 
  -5   8   6      357.99      383.68     11.06 o 
  -4   8   6        6.63       16.16      5.01 o 
  -3   8   6      967.03      979.20     18.86 o 
  -2   8   6       93.65      104.58      5.81 o 
  -1   8   6      286.27      277.99      6.89 o 
   0   8   6      586.83      575.71     11.47 o 
   1   8   6        7.77       11.40      2.89 o 
   2   8   6        4.39       15.91      3.39 o 
   3   8   6       22.16       21.78      2.90 o 
   4   8   6        9.56       12.41      5.40 o 
   5   8   6       74.64       88.74      7.33 o 
   6   8   6        8.76        7.31      5.11 o 
   7   8   6      609.56      606.84     13.84 o 
   8   8   6       29.06       39.90     10.02 o 
  -8   9   6      400.44      387.33     22.48 o 
  -7   9   6      262.80      250.16      8.31 o 
  -6   9   6       31.03       40.79      9.36 o 
  -5   9   6       35.98       49.92     11.44 o 
  -4   9   6       24.72       24.19      4.13 o 
  -3   9   6       18.13       29.43      4.17 o 
  -2   9   6        0.88        1.06      3.46 o 
  -1   9   6       31.97       30.62      5.60 o 
   0   9   6     1002.17      937.73     15.88 o 
   1   9   6       41.37       60.57      5.24 o 
   2   9   6      503.46      539.57      9.14 o 
   3   9   6       51.34       69.26      5.82 o 
   4   9   6        1.37       11.56      8.36 o 
   5   9   6      235.15      239.26     15.06 o 
   6   9   6       39.94       38.66      5.81 o 
   7   9   6      179.73      168.28     17.79 o 
   8   9   6       44.97       41.92      7.39 o 
   9   9   6       85.52       88.98     19.01 o 
  -9  10   6      183.78      185.20     14.13 o 
  -8  10   6       10.00       11.91     10.10 o 
  -7  10   6       81.26      100.82      9.04 o 
  -6  10   6      310.96      304.87     23.94 o 
  -5  10   6      262.34      255.82      7.54 o 
  -4  10   6        0.09       10.06      4.04 o 
  -3  10   6      389.92      381.14     13.03 o 
  -2  10   6       55.04       56.34      5.29 o 
  -1  10   6       22.57       21.85      5.70 o 
   0  10   6      242.94      217.02      5.30 o 
   1  10   6       99.37       97.66      6.23 o 
   2  10   6      157.52      162.39      6.05 o 
   3  10   6      160.29      145.00      6.88 o 
   4  10   6      309.19      298.41     17.26 o 
   5  10   6      181.85      206.22     17.26 o 
   6  10   6       16.16       23.52      6.10 o 
   7  10   6     1168.22     1053.01     14.15 o 
   8  10   6      120.08      121.70      7.32 o 
   9  10   6      155.79      142.17     11.35 o 
  10  10   6        2.95       -2.64      5.27 o 
 -10  11   6        0.03       -2.71      5.42 o 
  -9  11   6        3.81       -3.65      7.31 o 
  -8  11   6      119.69       97.94     11.79 o 
  -7  11   6        0.86        8.08      5.45 o 
  -6  11   6      421.95      406.76     24.42 o 
  -5  11   6       80.23       89.97     13.89 o 
  -4  11   6      294.46      291.52     11.85 o 
  -3  11   6       14.06       18.19      4.84 o 
  -2  11   6        6.23        9.47      4.04 o 
  -1  11   6       10.27        8.43      3.64 o 
   0  11   6      238.10      205.99      5.34 o 
   1  11   6       22.47       22.15      4.09 o 
   2  11   6        8.34       11.88      6.21 o 
   3  11   6        8.01       14.97      6.51 o 
   4  11   6       17.40       26.69     11.76 o 
   5  11   6       69.71       78.83     14.23 o 
   6  11   6       48.74       48.30      6.68 o 
   7  11   6       22.02       24.47      6.42 o 
   8  11   6       71.56       71.50     15.72 o 
   9  11   6        0.00       -2.70      5.41 o 
  10  11   6       66.11       74.33     18.32 o 
  11  11   6        1.72       -2.81      5.61 o 
 -11  12   6      165.97      169.64     13.69 o 
 -10  12   6       23.22       30.04     10.39 o 
  -9  12   6      249.92      246.54     13.61 o 
  -8  12   6        7.67        7.19      5.41 o 
  -7  12   6      256.73      242.06     14.50 o 
  -6  12   6        6.62       15.75      5.37 o 
  -5  12   6        0.78        7.87     11.24 o 
  -4  12   6      142.19      138.32      7.08 o 
  -3  12   6        9.77       11.52      4.24 o 
  -2  12   6        5.37        3.00      4.03 o 
  -1  12   6      213.90      191.55      5.54 o 
   0  12   6       11.35        9.30      3.59 o 
   1  12   6      296.92      288.93      7.18 o 
   2  12   6        9.57       20.98      7.16 o 
   3  12   6      236.31      240.86     23.41 o 
   4  12   6        9.42       14.77      6.01 o 
   5  12   6        0.57       -0.95      5.90 o 
   6  12   6        2.21        1.67      6.03 o 
   7  12   6      351.98      303.50     23.70 o 
   8  12   6        7.20        6.35      5.35 o 
   9  12   6       26.87       22.53      5.80 o 
  10  12   6        2.92       -2.78      5.57 o 
  11  12   6      114.56      107.77     10.23 o 
  12  12   6       26.58       28.97     16.78 o 
 -12  13   6        0.14        9.81     20.28 o 
 -11  13   6       53.20       57.40     21.82 o 
 -10  13   6       15.09       11.98      8.18 o 
  -9  13   6        0.03        3.97      7.20 o 
  -8  13   6       15.30       12.02      6.27 o 
  -7  13   6        0.90        3.42      8.45 o 
  -6  13   6      269.96      277.13     16.25 o 
  -5  13   6       85.51       97.82     15.28 o 
  -4  13   6      952.69      883.21     35.04 o 
  -3  13   6      175.93      158.29     12.44 o 
  -2  13   6       64.02       77.12      8.76 o 
  -1  13   6       43.73       26.72      5.48 o 
   0  13   6       59.75       47.10      4.52 o 
   1  13   6       23.41       19.99      5.56 o 
   2  13   6       18.18       15.73      5.57 o 
   3  13   6        3.38        3.66      5.47 o 
   4  13   6      171.50      168.21      9.07 o 
   5  13   6        2.86       11.03      6.18 o 
   6  13   6      209.85      218.73      9.70 o 
   7  13   6        5.72       14.42      6.37 o 
   8  13   6       21.99       30.32      5.92 o 
   9  13   6       41.58       29.73      7.99 o 
  10  13   6       36.54       36.66     10.26 o 
  11  13   6       64.18       53.65     10.74 o 
  12  13   6       26.00       32.15     19.71 o 
 -11  14   6       66.47       92.29     41.59 o 
 -10  14   6        4.88       10.26     13.57 o 
  -9  14   6      111.17      100.45     14.61 o 
  -8  14   6       44.13       45.66     15.06 o 
  -7  14   6       24.02       29.27     11.48 o 
  -6  14   6        9.66        2.59      5.40 o 
  -5  14   6        3.42        6.13      5.48 o 
  -4  14   6      108.29       91.93     20.78 o 
  -3  14   6       23.43       31.51     11.86 o 
  -2  14   6       93.78       98.11     10.69 o 
  -1  14   6      256.56      227.68      6.58 o 
   0  14   6       88.21       80.60     11.68 o 
   1  14   6      117.03      121.84      7.54 o 
   2  14   6       51.67       55.32      6.37 o 
   3  14   6      281.14      258.84     13.22 o 
   4  14   6       25.33       27.06      5.98 o 
   5  14   6        0.00       -3.12      6.24 o 
   6  14   6        1.42        6.23      6.32 o 
   7  14   6       55.12       37.36      7.01 o 
   8  14   6       45.46       37.64      9.12 o 
   9  14   6      156.64      126.72      9.65 o 
  10  14   6      107.60       80.24      8.14 o 
 -10  15   6       72.41       97.93     39.44 o 
  -9  15   6        1.50        0.22     12.61 o 
  -8  15   6        2.11        5.63      8.80 o 
  -7  15   6       10.30       17.28      9.00 o 
  -6  15   6       72.51       84.66     17.26 o 
  -5  15   6        1.98       14.92      6.83 o 
  -4  15   6      244.42      236.33     10.93 o 
  -3  15   6        0.14        1.16      6.56 o 
  -2  15   6        3.50       -3.33      6.67 o 
  -1  15   6        7.01       -3.69      7.38 o 
   0  15   6       11.73       13.71      5.93 o 
   1  15   6        0.17       -1.43      5.73 o 
   2  15   6       11.85       10.66      7.13 o 
   3  15   6        7.39       10.52      5.97 o 
   4  15   6       89.66       87.05      8.57 o 
   5  15   6       26.92       25.56      6.99 o 
   6  15   6      419.28      387.64     11.52 o 
   7  15   6        0.48        7.48      8.13 o 
   8  15   6       76.99       66.89      7.94 o 
  -9  16   6        5.66       16.79     15.04 o 
  -8  16   6      114.58      111.80     47.64 o 
  -7  16   6       39.55       66.79     34.81 o 
  -6  16   6       36.90       48.69     18.99 o 
  -5  16   6      122.44      131.47     18.54 o 
  -4  16   6        0.64        7.22      5.55 o 
  -3  16   6       11.13       17.98     23.63 o 
  -2  16   6        0.02       -2.29     13.11 o 
  -1  16   6       74.61       65.58     26.70 o 
   0  16   6        0.00        4.99     10.61 o 
   1  16   6      111.86      104.18     17.69 o 
   2  16   6       27.94       30.19      6.49 o 
   3  16   6       86.21       79.18     14.81 o 
   4  16   6       32.06       24.58      6.48 o 
   5  16   6      139.74      125.05     13.50 o 
   6  16   6       40.48       36.74     10.48 o 
  -6  17   6        1.33        4.96     14.16 o 
  -5  17   6       21.13       35.35     23.41 o 
  -4  17   6       10.14       20.78     15.35 o 
  -3  17   6        9.10       36.04     15.74 o 
  -2  17   6      165.41      160.81     26.72 o 
  -1  17   6        2.32        5.42      8.19 o 
   0  17   6      131.61      124.28     19.07 o 
   1  17   6       82.21      121.85     18.77 o 
   2  17   6        2.08       15.87     15.52 o 
   3  17   6       38.67       41.26     17.58 o 
   4  17   6       34.77       31.48     16.22 o 
   5  17   6       21.33       13.24     16.27 o 
  -3  18   6       60.92      140.39     19.64 o 
  -2  18   6       15.05       35.60     16.40 o 
  -1  18   6       77.43      131.10     19.99 o 
   0  18   6        2.18        8.94     15.78 o 
   1  18   6        0.52        4.30     15.65 o 
   2  18   6       18.85       30.87     16.66 o 
   3  18   6       42.80       69.06     18.55 o 
   0   1   7       94.31       71.28      4.03 o 
   1   1   7       94.82      100.27      5.73 o 
  -1   2   7       13.25        1.43      3.27 o 
   0   2   7       23.58       15.93      3.21 o 
   1   2   7        1.66       -1.47      2.94 o 
   2   2   7       13.50        7.72      4.25 o 
  -2   3   7      292.85      297.66      9.56 o 
  -1   3   7      176.72      160.15      5.37 o 
   0   3   7       12.34       -0.53      3.02 o 
   1   3   7       12.71        8.26      3.11 o 
   2   3   7       25.92       20.89      4.55 o 
   3   3   7      311.49      295.91      6.84 o 
  -3   4   7      504.24      463.37      9.48 o 
  -2   4   7      440.44      459.10      6.59 o 
  -1   4   7        1.10       -2.60      5.20 o 
   0   4   7      113.91      109.62      4.73 o 
   1   4   7       15.52       13.69      3.73 o 
   2   4   7      654.48      625.94      7.13 o 
   3   4   7       13.81       23.22      3.27 o 
   4   4   7      164.40      175.74      4.97 o 
  -4   5   7       21.76       32.31      3.36 o 
  -3   5   7        2.86        8.67      3.59 o 
  -2   5   7        0.51       10.88      5.41 o 
  -1   5   7      326.77      316.72     10.09 o 
   0   5   7        0.02        5.15      3.79 o 
   1   5   7       40.46       37.02      3.45 o 
   2   5   7       68.51       66.54      5.11 o 
   3   5   7      278.91      323.49      6.02 o 
   4   5   7       21.36       27.36      3.29 o 
   5   5   7      681.90      695.35      8.87 o 
  -5   6   7       13.61       25.00      4.59 o 
  -4   6   7      463.19      434.34      9.24 o 
  -3   6   7        7.81       20.99      3.49 o 
  -2   6   7      599.09      604.32      9.94 o 
  -1   6   7      596.10      571.56      7.01 o 
   0   6   7     1110.44     1122.71     10.05 o 
   1   6   7        6.27       20.24      3.32 o 
   2   6   7      426.37      414.58      8.38 o 
   3   6   7        0.05       12.09      5.34 o 
   4   6   7       10.07       10.67      3.15 o 
   5   6   7       10.39       23.10      6.15 o 
   6   6   7       76.60       70.54      5.25 o 
  -6   7   7       34.70       36.28      6.11 o 
  -5   7   7       13.35        9.29      4.44 o 
  -4   7   7       26.66       31.35      4.68 o 
  -3   7   7       82.36       74.42      5.13 o 
  -2   7   7       12.14       15.76      3.51 o 
  -1   7   7       99.89       96.02      6.14 o 
   0   7   7      101.10      131.52      9.63 o 
   1   7   7       12.88       22.00      3.34 o 
   2   7   7      155.13      153.46      6.45 o 
   3   7   7      567.98      554.66     15.72 o 
   4   7   7       27.11       39.12      8.20 o 
   5   7   7      455.08      440.24     31.10 o 
   6   7   7        0.60       -2.72      5.44 o 
   7   7   7      302.93      267.88     10.70 o 
  -7   8   7       99.01       90.95      9.58 o 
  -6   8   7      378.06      404.11     10.46 o 
  -5   8   7      249.92      246.23      7.53 o 
  -4   8   7       11.61       14.63      4.53 o 
  -3   8   7        0.04       -2.10      4.19 o 
  -2   8   7       54.03       40.94      4.75 o 
  -1   8   7       72.64       68.24      5.79 o 
   0   8   7      422.53      435.80      8.66 o 
   1   8   7       73.04       70.97      4.68 o 
   2   8   7       27.66       35.12      7.34 o 
   3   8   7      164.57      183.33     19.17 o 
   4   8   7      135.16      139.87     20.01 o 
   5   8   7       16.32       26.75      9.47 o 
   6   8   7      110.69       99.50      7.75 o 
   7   8   7        4.02       14.01      7.08 o 
   8   8   7      330.03      327.90     10.31 o 
  -8   9   7       21.93       33.59      6.40 o 
  -7   9   7      147.58      149.75      8.98 o 
  -6   9   7       79.49       79.49      6.85 o 
  -5   9   7      279.86      260.45      9.69 o 
  -4   9   7       18.24       26.00      5.10 o 
  -3   9   7      123.72      129.14      6.71 o 
  -2   9   7       15.16       14.71      4.49 o 
  -1   9   7      563.09      557.26     13.09 o 
   0   9   7       14.52       32.29      4.04 o 
   1   9   7       46.46       63.15     11.24 o 
   2   9   7       40.64       68.91     20.62 o 
   3   9   7      116.29      133.82     20.87 o 
   4   9   7       60.51       85.32     20.12 o 
   5   9   7      119.63      129.02     34.21 o 
   6   9   7        3.29        2.18      5.87 o 
   7   9   7       75.69       95.76      8.16 o 
   8   9   7       29.06       22.74      6.29 o 
   9   9   7       35.78       39.45      6.77 o 
  -9  10   7      123.44      123.52      9.36 o 
  -8  10   7      518.92      505.60     11.93 o 
  -7  10   7       47.13       59.02      6.80 o 
  -6  10   7      249.95      272.47      9.80 o 
  -5  10   7      200.26      195.78      9.10 o 
  -4  10   7      264.90      270.86      8.79 o 
  -3  10   7      190.82      184.44      7.17 o 
  -2  10   7       76.11       68.49      5.25 o 
  -1  10   7       26.80       35.46      4.68 o 
   0  10   7       81.43       87.39      5.87 o 
   1  10   7        2.55       14.30      8.66 o 
   2  10   7      291.29      306.45     27.12 o 
   3  10   7       44.56       78.11     24.89 o 
   4  10   7      470.37      498.00     36.72 o 
   5  10   7       26.93       28.59      7.89 o 
   6  10   7      113.69       98.47     13.33 o 
   7  10   7        6.98        9.42      6.21 o 
   8  10   7       10.71       10.41      6.32 o 
   9  10   7      144.41      145.01      9.67 o 
  10  10   7        3.41        8.46      6.61 o 
 -10  11   7       18.97       37.23     16.75 o 
  -9  11   7        0.11       12.56      7.85 o 
  -8  11   7       14.49       29.11      6.22 o 
  -7  11   7        8.22       15.06      5.67 o 
  -6  11   7       44.08       60.34      6.79 o 
  -5  11   7      112.73      107.24     11.82 o 
  -4  11   7       72.59       71.68      6.62 o 
  -3  11   7       90.98      102.23      6.79 o 
  -2  11   7      122.36      105.55      6.37 o 
  -1  11   7      269.17      270.10     10.31 o 
   0  11   7       22.01       23.34      6.25 o 
   1  11   7      100.65      129.11     27.95 o 
   2  11   7        7.93        5.67      6.09 o 
   3  11   7        7.00       10.21      6.17 o 
   4  11   7        1.58       11.79      6.27 o 
   5  11   7        1.23       12.20      7.48 o 
   6  11   7        2.06        7.83      6.29 o 
   7  11   7      116.01       97.45      7.90 o 
   8  11   7      100.86       79.96      7.74 o 
   9  11   7      176.02      175.32     11.75 o 
  10  11   7        1.62       15.56      9.38 o 
  11  11   7      252.38      253.21     15.21 o 
 -10  12   7       14.70       42.43      8.31 o 
  -9  12   7       85.66      104.25     30.01 o 
  -8  12   7       73.89      102.83     16.30 o 
  -7  12   7       42.73       55.37     13.17 o 
  -6  12   7       17.61       46.89     12.65 o 
  -5  12   7       41.48       33.64      8.05 o 
  -4  12   7       71.40       81.35     12.21 o 
  -3  12   7        0.58       -0.70      4.62 o 
  -2  12   7       25.49       31.72      4.95 o 
  -1  12   7        1.95        0.70      6.13 o 
   0  12   7        1.09       -0.70      6.07 o 
   1  12   7       72.01       73.91      7.36 o 
   2  12   7      103.71      116.68      8.94 o 
   3  12   7       34.78       59.09     13.50 o 
   4  12   7     1021.55      951.73     14.74 o 
   5  12   7        9.30       36.61      7.10 o 
   6  12   7       99.86      111.26      9.13 o 
   7  12   7      184.25      155.65      9.62 o 
   8  12   7        3.28        1.68      6.57 o 
   9  12   7       40.70       48.40     10.30 o 
  -9  13   7      408.18      511.93     19.95 o 
  -8  13   7       46.10       87.61     31.37 o 
  -7  13   7      126.82      156.32     13.94 o 
  -6  13   7       78.02       91.88     18.98 o 
  -5  13   7        4.40       19.45      5.70 o 
  -4  13   7       65.64       73.05     12.98 o 
  -3  13   7      163.17      170.96      9.75 o 
  -2  13   7        0.49       -2.93      5.86 o 
  -1  13   7       39.37       27.69      6.83 o 
   0  13   7       72.38       63.39      7.50 o 
   1  13   7        1.40       -3.12      6.23 o 
   2  13   7        9.05        0.40      6.49 o 
   3  13   7      150.16      135.29     10.04 o 
   4  13   7        1.12       22.67      9.56 o 
   5  13   7       69.96       76.26      8.20 o 
   6  13   7       24.24       24.88      7.01 o 
   7  13   7      103.41       78.48     11.18 o 
  -7  14   7      110.36      133.54     20.23 o 
  -6  14   7       46.03       69.79     23.76 o 
  -5  14   7       70.98       81.36     14.84 o 
  -4  14   7      143.65      151.05     16.92 o 
  -3  14   7       24.35       48.08     22.58 o 
  -2  14   7      113.42      137.47     42.24 o 
  -1  14   7        0.56       -0.39      6.01 o 
   0  14   7      130.22      111.96      9.31 o 
   1  14   7      101.68       91.25      8.16 o 
   2  14   7       10.36       10.22      6.83 o 
   3  14   7        3.63        5.53      6.69 o 
   4  14   7       16.91        8.64      9.38 o 
  -5  15   7      134.99      172.75     18.11 o 
  -4  15   7       20.08       51.91     17.27 o 
  -3  15   7       16.93       26.09     15.83 o 
  -2  15   7       33.76       72.52     17.80 o 
  -1  15   7        0.01       13.11     15.26 o 
   0  15   7        0.02       -4.21     14.91 o 
  -1  16   7       36.44       50.29     17.23 o 
   0  16   7      228.13      229.79     18.50 o 
   1  16   7        4.67        7.63     16.57 o 
   0   0   8       51.90       45.25      8.29 o 
   0   1   8       29.18       25.16      3.88 o 
   1   1   8        0.45        2.79      3.62 o 
  -1   2   8       58.88       61.88      4.23 o 
   0   2   8       48.58       49.28      4.14 o 
   1   2   8      538.37      535.75      7.43 o 
   2   2   8        7.85       14.47      3.73 o 
  -2   3   8      392.57      394.45      6.80 o 
  -1   3   8       86.36       96.30      5.01 o 
   0   3   8        7.16        5.35      3.65 o 
   1   3   8       70.84       68.71      4.33 o 
   2   3   8        4.51        3.46      3.63 o 
   3   3   8        0.92        1.01      3.56 o 
  -3   4   8       11.81        4.58      4.45 o 
  -2   4   8       26.20       18.21      3.80 o 
  -1   4   8       16.42       11.62      3.74 o 
   0   4   8        8.90        7.05      3.68 o 
   1   4   8      113.68      125.39      5.85 o 
   2   4   8       14.59       13.44      3.81 o 
   3   4   8      253.56      247.78      7.45 o 
   4   4   8        1.32        3.18      4.42 o 
  -4   5   8       27.59       21.24      7.53 o 
  -3   5   8        0.48       -1.74      5.10 o 
  -2   5   8      253.41      253.30      7.63 o 
  -1   5   8       58.23       59.18      4.22 o 
   0   5   8        9.89        9.73      3.68 o 
   1   5   8       57.43       47.05      4.10 o 
   2   5   8      103.15       95.34      5.10 o 
   3   5   8       25.36       28.06      5.07 o 
   4   5   8        2.06       -2.93      5.86 o 
   5   5   8        0.19        2.34      4.64 o 
  -5   6   8      168.12      187.22     10.89 o 
  -4   6   8      125.73      137.91      7.14 o 
  -3   6   8      317.22      335.16      8.14 o 
  -2   6   8        0.89        2.39      4.49 o 
  -1   6   8       60.33       61.62      5.31 o 
   0   6   8        0.51        4.01      4.35 o 
   1   6   8       52.11       43.65      4.12 o 
   2   6   8        3.36        1.24      4.44 o 
   3   6   8       16.75       20.68      4.87 o 
   4   6   8       62.34       63.52      6.85 o 
   5   6   8       65.41       64.68      8.96 o 
   6   6   8      275.61      253.70      8.02 o 
  -6   7   8       50.90       46.73      8.37 o 
  -5   7   8        5.18       -2.36      4.71 o 
  -4   7   8       38.62       40.24      5.24 o 
  -3   7   8       64.92       87.63      6.32 o 
  -2   7   8        4.34        8.90      7.24 o 
  -1   7   8      140.50      146.18      7.02 o 
   0   7   8      215.62      209.93      7.43 o 
   1   7   8       30.05       30.49      6.34 o 
   2   7   8      200.90      195.82      9.44 o 
   3   7   8        3.11       -3.56      7.12 o 
   4   7   8        0.03       -3.40      6.80 o 
   5   7   8       52.22       39.36     14.80 o 
   6   7   8       81.27       74.72      7.38 o 
   7   7   8        4.96       -3.03      6.06 o 
  -7   8   8       93.97       63.95      7.30 o 
  -6   8   8        0.01       -2.99      5.98 o 
  -5   8   8        0.84       -2.42      4.83 o 
  -4   8   8       36.59       38.75      5.34 o 
  -3   8   8      347.62      355.91     10.33 o 
  -2   8   8        4.17       12.01      6.43 o 
  -1   8   8      105.85      126.05      8.06 o 
   0   8   8       27.71       27.80      8.81 o 
   1   8   8       17.36       11.59      6.27 o 
   2   8   8       41.73       38.89      6.66 o 
   3   8   8        4.56        0.69     10.61 o 
   4   8   8      218.54      207.73      9.91 o 
   5   8   8      129.00      140.08     11.33 o 
   6   8   8       61.94       57.83     10.72 o 
   7   8   8      147.86      138.63      9.49 o 
   8   8   8        4.44        0.70      8.55 o 
  -8   9   8        2.80       -4.14      8.29 o 
  -7   9   8        4.06       -4.12      8.24 o 
  -6   9   8       79.67       63.00      7.24 o 
  -5   9   8        7.61        4.05      6.15 o 
  -4   9   8       55.87       56.48      5.68 o 
  -3   9   8       61.08       54.96      5.53 o 
  -2   9   8        1.75       10.59      4.87 o 
  -1   9   8        7.29       19.05     13.13 o 
   0   9   8      447.29      398.98     11.38 o 
   1   9   8       14.68       28.69      6.74 o 
   2   9   8      547.69      561.80     12.43 o 
   3   9   8        4.35        8.91      6.35 o 
   4   9   8       15.64       14.17      6.51 o 
   5   9   8        0.06       -3.79      7.59 o 
   6   9   8        1.57       -3.11      6.23 o 
   7   9   8        1.89       -2.98      8.68 o 
   8   9   8        1.27       -4.21      8.42 o 
  -7  10   8       45.05       37.18      9.43 o 
  -6  10   8        0.27       -4.01      8.02 o 
  -5  10   8        1.09        7.63      8.16 o 
  -4  10   8       44.92       49.37      5.65 o 
  -3  10   8      103.86       87.21      7.98 o 
  -2  10   8      299.39      278.39     16.55 o 
  -1  10   8       49.70       66.29      7.63 o 
   0  10   8      301.50      302.23     11.00 o 
   1  10   8       60.95       78.08      7.83 o 
   2  10   8       27.84       36.87      7.06 o 
   3  10   8       14.67       28.66      6.83 o 
   4  10   8       50.10       46.67      7.20 o 
   5  10   8       74.46       73.94      7.71 o 
   6  10   8       29.13       18.77      9.30 o 
   7  10   8      157.52      145.00     13.68 o 
  -5  11   8        0.41       -3.90      7.80 o 
  -3  11   8        2.68        8.46      9.73 o 
  -2  11   8       36.75       42.75     10.57 o 
  -1  11   8        3.42        3.84      6.85 o 
   0  11   8        0.26       11.09      7.89 o 
   1  11   8      103.13      123.26      9.78 o 
   2  11   8       42.09       43.59      7.44 o 
   3  11   8      112.28      105.36     11.71 o 
   4  11   8        0.52        5.70      9.25 o 
  -3  12   8        1.25        1.93      9.82 o 
   0   1   9       20.42       17.64      4.20 o 
   1   1   9      136.97      131.30      6.25 o 
  -1   2   9       49.85       48.82      5.34 o 
   0   2   9       28.65       25.71      4.30 o 
   1   2   9       18.20        8.42      4.11 o 
   2   2   9        0.15       -3.05      6.11 o 
  -2   3   9       17.78       11.88      5.02 o 
  -1   3   9        6.42       -0.70      4.81 o 
   0   3   9       33.57       16.16      4.99 o 
   1   3   9       61.19       64.10      6.46 o 
   2   3   9       85.50       74.75      7.31 o 
   3   3   9        0.50       -2.38      4.75 o 
  -3   4   9       35.64       32.22      5.28 o 
  -2   4   9       47.61       43.92      5.46 o 
  -1   4   9       97.67       88.75      6.41 o 
   0   4   9        5.33       -3.10      6.20 o 
   1   4   9       24.10       -0.01      6.28 o 
   2   4   9        4.78       -0.31      7.37 o 
   3   4   9       17.70       13.82      5.12 o 
   4   4   9       98.88      104.84     12.38 o 
  -4   5   9       16.17       13.89      5.21 o 
  -3   5   9       44.27       45.46      5.54 o 
  -2   5   9       23.36       31.33      5.31 o 
  -1   5   9       50.94       48.81      7.09 o 
   0   5   9       25.81        4.90      6.45 o 
   1   5   9        0.80       -3.09      6.19 o 
   2   5   9      180.31      163.22      9.76 o 
   3   5   9      310.91      302.26     11.02 o 
   4   5   9      184.91      230.61     16.92 o 
   5   5   9      128.83      165.18     23.24 o 
  -4   6   9       39.38       42.40      9.65 o 
  -3   6   9        0.05        3.35      5.14 o 
  -2   6   9       11.97        5.13     10.11 o 
  -1   6   9        3.17       -0.37      8.99 o 
   0   6   9      125.16      108.90      8.85 o 
   1   6   9       43.65       51.23      7.25 o 
   2   6   9        7.13        5.58      6.52 o 
   3   6   9      160.42      185.07     10.34 o 
   4   6   9       60.28       80.98     10.57 o 
  -1   7   9       53.60       55.64     10.17 o 
   0   7   9       60.79       51.28      7.39 o 
   1   7   9        5.39       -0.82      6.57 o 
   2   7   9        1.20        4.13      6.67 o 
                                                 
